# Supplementary material for: Sex determination systems in reptiles are related to ambient temperature but not to the level of climatic fluctuation
Source: BMC Evol Biol. 2020 Aug 17;20:103. doi: 10.1186/s12862-020-01671-y (PMC7433102; doi:10.1186/s12862-020-01671-y)
Supplement: Supplementary file 2 — Additional file 2: Table S1. Data for 128 reptile species with known breeding season and Redlist shapefiles used in this study. Table S2. Data for 85 species with known breeding season and projected shapefiles. Table S3. Controls for potential biases and results of the phylogenetic logistic regressions. [file 12862_2020_1671_MOESM2_ESM.xlsx]

## Sheet: Supp Table 1
Supplementary Table 1. Data for 128 reptile species with known breeding season and Redlist shapefiles used in this study.
	Order	Family	Species	Sex determination system	Reproductive mode	Ambient temprature (breeding season)	Temperature seasonality (breeding season)	Temperature between years fluctuation (breeding season)	Ambient precipitation (breeding season)	Precipitation seasonality (breeding season)	Precipitation between years fluctuation (breeding season)	Ambient temprature (all year)	Temperature seasonality (all year)	Temperature between years fluctuation (all year)	Ambient precipitation (all year)	Precipitation seasonality (all year)	Precipitation between years fluctuation (all year)	Start breeding season	End breeding season	Size (mean)	Mass (mean)	Male SCL	Female CL	Male SVL	Female SVL	Unsexed SVL	Male mass	Female mass	Unsexed mass	Longevity	Z score (mean size)	Z score (mean mass)	Z score (longevity)	Z score (combined life history traits)	Synonyms (other names)
1	Crocodilia	Alligatoridae	Alligator_mississippiensis	TSD1	Oviparous2	26.65	1.58741	0.58567	110.689	878.082	1017.76	18.2	58.3865	2.29988	97.3454	1111.26	1059.37	Jun3,4	Jul3,4	NA	NA	NA	NA	NA	NA	NA	NA	NA	NA	775	NA	NA	2.83293	2.83293	Crocodilus_mississipiensis
2	Crocodilia	Alligatoridae	Alligator_sinensis	TSD1	Oviparous6	27.6086	0	1.25105	145.835	0	7041.99	15.7545	82.3072	1.24779	82.213	4420.16	2346.2	Jul6	Jul6	145	NA	NA	NA	1506	1406	NA	NA	NA	NA	657	2.84006	NA	2.19966	2.51986
3	Crocodilia	Alligatoridae	Caiman_crocodilus	TSD1	Oviparous8	26.15	0.359714	0.193733	116.59	1535.37	393.93	26	0.239483	0.166478	168.352	2664.53	495.282	Jul8	Nov8	76.89	20803.3	NA	NA	84.49,10	69.389,10	NA	1221010	1020010	400008	4011	1.10768	0.90489	0.880343	0.964303	Lacerta_crocodilus
4	Crocodilia	Alligatoridae	Caiman_latirostris	TSD1	Oviparous12	25.1	2.31553	0.201778	126.381	2976.6	438.519	24.2	4.503	0.328921	92.2341	3239.65	374.279	Aug12	Mar12	NA	NA	NA	NA	NA	NA	NA	NA	NA	NA	5813	NA	NA	1.83025	1.83025	Crocodilus_latirostris
5	Crocodilia	Alligatoridae	Paleosuchus_trigonatus	TSD1	Oviparous14	26.2	0.174736	0.238247	122.157	197.637	490.512	26.2	0.284966	0.193726	186.731	3054.54	1023.12	Aug14	Sep14	NA	NA	NA	NA	NA	NA	NA	NA	NA	NA	4015	NA	NA	0.880343	0.880343	Crocodilus_trigonatus
6	Crocodilia	Crocodylidae	Crocodylus_johnsoni	TSD1	Oviparous16	24.85	3.77518	0.676244	0.2	20.4601	15.2769	27.5	10.469	0.611662	25.0994	10290.3	2504.71	Aug16	Sep16	NA	NA	NA	NA	NA	NA	NA	NA	NA	NA	NA	NA	NA	NA	NA	Crocodylus_johnstoni
7	Crocodilia	Crocodylidae	Crocodylus_moreletii	TSD1	Oviparous17	27	0.799055	0.315585	86.1222	7136.75	1268.96	25.6295	6.01987	0.366844	68.3966	6367.61	989.143	Apr17	Jun17	92.8	51000	NA	NA	98.318	87.318	NA	NA	NA	5100017	25.419	1.51235	2.5218	0.109863	1.38134
8	Crocodilia	Crocodylidae	Crocodylus_niloticus	TSD1	Oviparous20	24.8	0.619546	0.162286	40.8777	525.498	178.868	24.6	0.571891	0.116486	49.516	372.794	149.782	Dec20	Mar20	NA	NA	NA	NA	NA	NA	NA	NA	NA	NA	5621	NA	NA	1.72471	1.72471
9	Crocodilia	Crocodylidae	Crocodylus_palustris	TSD1	Oviparous22	24.75	22.6662	0.751928	7.03529	60.5506	55.8953	27.05	23.7492	0.461375	15.6603	7088.05	500.746	Feb22,23	Apr22,23	NA	NA	NA	NA	NA	NA	NA	NA	NA	NA	4424	NA	NA	1.09143	1.09143
10	Crocodilia	Crocodylidae	Crocodylus_porosus	TSD1	Oviparous25	25.9	0.226696	0.138376	155.075	1069.91	1057.17	26	0.249604	0.110001	158.086	916.289	937.377	Nov25	Mar25	NA	NA	NA	NA	NA	NA	NA	NA	NA	NA	5726	NA	NA	1.77748	1.77748
11	Crocodilia	Crocodylidae	Crocodylus_siamensis	TSD1	Oviparous27	27.1	0.0327636	0.150769	163.325	3690.31	1286.26	26.3	0.657101	0.198494	179.499	3854.86	1598.2	Apr27	May27	NA	NA	NA	NA	NA	NA	NA	NA	NA	NA	4928	NA	NA	1.3553	1.3553	Crocodilus_planirostris;Crocodilus_galeatus
12	Crocodilia	Gavialidae	Gavialis_gangeticus	TSD1	Oviparous29	28.5199	13.4372	0.741855	17.8775	217.366	178.586	26.85	28.9744	0.48839	21.2924	13323.5	798.879	Mar29	May29	NA	NA	NA	NA	NA	NA	NA	NA	NA	NA	5930	NA	NA	1.88302	1.88302	Lacerta_gangetica
13	Squamata	Agamidae	Agama_impalearis	TSD1	Oviparous31	23.6851	11.1863	1.17056	3.21301	80.3264	44.4773	17.0436	39.8309	1.23653	10.361	295.978	201.301	May31	Sep31	10.9586	56.69	NA	NA	11.30931	10.6081428631,32	NA	62.631	50.7831	NA	633	-0.569294	-0.206013	-0.913926	-0.563078	Agama_bibronii
14	Squamata	Agamidae	Chlamydosaurus_kingii	TSD1	Oviparous34	29.3	0.733534	0.416881	120.202	7937.91	4135.54	27.3	11.385	0.606283	25.15	7679.7	2029.71	Nov35	Feb35	24.6675	488.275	NA	NA	27.08536	22.2536	NA	657.736	318.8536	NA	9.937	-0.220607	-0.182903	-0.708113	-0.370541
15	Squamata	Agamidae	Ctenophorus_ornatus	TSD1	Oviparous38	22.9164	12.8217	1.49584	10.4702	281.091	265.956	17.9318	33.2588	1.2478	18.1377	491.376	333.718	Oct39	Apr39	9.13	24.9	NA	NA	9.1340	NA	NA	24.940	NA	NA	NA	-0.615804	-0.207715	NA	-0.411759	Amphibolurus_ornatus;Amphibolurus_tibialis;Grammatophora_ornatus
16	Squamata	Agamidae	Lophognathus_gilberti	TSD1	Oviparous41	29.4725	11.0719	1.62186	21.7114	3065.98	2459.76	25.9478	29.2168	1.54249	10.8286	2192.98	1518.19	Sep42,43	Feb42,43	NA	NA	NA	NA	NA	NA	NA	NA	NA	NA	NA	NA	NA	NA	NA	Amphibolurus_gilberti;Gemmatophora_gilberti;Grammatophora_temporalis;Physignathus_gilberti;Physignathus_incognitus;Redtenbacheria_fasciata
17	Squamata	Agamidae	Phrynocephalus_vlangalii	GSD1	Viviparous44	15.7631	8.68033	0.612635	10.4671	84.1655	59.1534	6.56338	128.336	1.28212	2.5	79.9468	25.4025	May45,46,47	Jun45,46,47	5.63	NA	NA	NA	5.7245	5.5445	NA	NA	NA	NA	NA	-0.704826	NA	NA	-0.704826	Phrynocephalus_hongyuanensis;Phrynocephalus_reldae;Phrynocephalus_vlangalii_grombtschewskii;Phrynocephalus_vlangalii_nanschanica;Phrynocephalus_vlangalii_parva
18	Squamata	Agamidae	Pogona_barbata	GSD1	Oviparous48	17.25	19.771	0.953513	47.8081	687.961	629.92	17.5	24.8492	0.771449	46.6832	889.851	775.246	Aug49	Dec49	21.4	316	NA	NA	23.549	19.349	NA	39349	23949	NA	9.950	-0.303716	-0.192128	-0.708113	-0.401319	Agama_barbata;Amphibolurus_barbatus;Grammatophora_barbata;Stellio_discosomus
19	Squamata	Agamidae	Rankinia_diemensis	GSD1	Oviparous51	16.0212	9.37959	1.20664	66.0367	1008.66	1102.99	13.15	20.8338	0.821066	63.0481	986.909	1047.04	Oct52	Jan52	6.45	7.45	NA	NA	5.752	7.252	NA	4.652	10.352	NA	NA	-0.68397	-0.20865	NA	-0.44631	Agama_caelaticeps;Agama_diemenensis;Amphibolurus_angulifer;Grammatophora_muricata_diemensis;Rankinia_boylani;Tympanocryptis_diemensis
20	Squamata	Agamidae	Stellagama_stellio	TSD1	Oviparous53	24.3523	2.02732	0.553896	1.20213	7.86203	4.976	16.65	59.3504	1.49025	24.3994	656.261	204.295	Jun54	Sep54	NA	61.5	NA	NA	NA	NA	NA	7255	5155	NA	NA	NA	-0.205755	NA	-0.205755	Agama_stellio_picea;Lacerta_stellio;Laudakia_stellio;Stellagma_stellio
21	Squamata	Chamaeleonidae	Chamaeleo_chamaeleon	TSD1	Oviparous56	21.25	9.37745	0.444469	7	64.1525	65.3837	17.55	34.4739	0.514728	13.522	217.995	102.631	Sep56	Oct56	8.85	NA	NA	NA	NA	8.8556	NA	NA	NA	NA	3.657	-0.622926	NA	-1.04058	-0.831753	Lacerta_chamaeleon
22	Squamata	Chamaeleonidae	Furcifer_pardalis	GSD1	Oviparous58	24.9313	1.18734	0.167586	228.271	21304.7	13007.3	23.2559	3.69343	0.173249	153.969	16528.4	8166.7	Jan58	May58	11.515	41.84	NA	NA	13.83859	9.19259	NA	61.0659	22.6259	NA	5.260	-0.555141	-0.206808	-0.956144	-0.572698	Chamaeleo_pardalis
23	Squamata	Colubridae	Bogertophis_subocularis	GSD1	Oviparous61	26.2	3.41802	1.11429	40.7918	649.109	589.67	19.7394	48.4485	1.60757	15.6578	586.936	277.355	Jun61,62	Sep61,62	97.76	NA	NA	NA	NA	NA	97.7663	NA	NA	NA	23.864	1.6385	NA	0.0254268	0.831966	Elaphe_subocularis
24	Squamata	Colubridae	Boiga_forsteni	GSD1	Oviparous65	27.1	0.0669997	0.107088	165.641	1907.97	1244.5	26.8	12.4703	0.347244	21.5667	6296.6	623.499	Aug65	Sep65	NA	NA	NA	NA	NA	NA	NA	NA	NA	NA	NA	NA	NA	NA	NA	Dipsadomorphus_forsteni;Dipsas_forsteni;Dipsas_forsteni_ceylonensis;Triglyphodon_forsteni;Triglyphodon_tessellatum
25	Squamata	Colubridae	Boiga_trigonata	GSD1	Oviparous66	21.65	15.6544	0.92972	0.1	24.0647	16.4551	19.1	69.4939	1.35426	7.9	212.263	76.8648	Sep67	Oct67	65	NA	NA	NA	NA	NA	6568	NA	NA	NA	8.269	0.805252	NA	-0.797826	0.00371322	Coluber_catenularis;Coluber_sagittatus;Coluber_trigonatus;Dipsas_trigonata;Dipsasdomorphus_trigonatus
26	Squamata	Colubridae	Drymarchon_couperi	GSD1	Oviparous70	25.15	4.78249	0.525624	120.132	3253.4	1948.37	20.6632	38.3158	2.33235	101.824	2872.97	1549.59	May70	Jun70	144.9	1759	NA	NA	152.771	137.171	NA	208971	142971	NA	NA	2.83751	-0.114861	NA	1.36133	Drymarchon_corais_couperi
27	Squamata	Colubridae	Pantherophis_obsoletus	GSD1	Oviparous72	19.4	20.9397	1.5203	94	624.307	603.606	15.35	76.6519	2.57471	85.6	633.8	538.639	Apr73	Jun73	NA	NA	NA	NA	NA	NA	NA	NA	NA	NA	NA	NA	NA	NA	NA	Coluber_obsoletus;Elaphe_obsoleta;Pantherophis_alleghaniensis;Pantherophis_spiloides
28	Squamata	Colubridae	Zamenis_longissimus	GSD1	Oviparous74	18.7163	3.17904	0.659874	61.2917	270.735	144.612	10.4262	56.9466	1.64064	57.0158	339.215	295.922	Jun74	Jul74	9.00333	NA	NA	NA	9.8975	8.11666666775	NA	NA	NA	NA	NA	-0.619026	NA	NA	-0.619026	Coluber_aesculapi;Coluber_longissima;Coluber_sellmani;Elaphe_longissima
29	Squamata	Corytophanidae	Basiliscus_basiliscus	GSD1	Oviparous76	25.6	0.359812	0.254082	171.029	8923.7	2095.51	25.6	0.359812	0.254082	171.029	8923.7	2095.51	Jan76	Dec76	NA	NA	NA	NA	NA	NA	NA	NA	NA	NA	NA	NA	NA	NA	NA	Lacerta_basiliscus
30	Squamata	Corytophanidae	Basiliscus_vittatus	GSD	Oviparous77	25.5	3.1079	0.287005	99.2423	11345	1487.39	25.5	3.1079	0.287005	99.2423	11345	1487.39	Jan	Dec	164	107	NA	NA	NA	NA	NA	NA	NA	NA	NA	3.32332	-0.203319	NA	1.56
31	Squamata	Crotaphytidae	Crotaphytus_collaris	GSD1	Oviparous78	24.5	10.9848	0.915371	41.8269	327.878	253.417	16.55	69.5012	1.72499	27.8128	473.751	214.421	May78	Jul78	9.435	35.7	NA	NA	9.6979	9.1879	NA	38.579	32.979	NA	NA	-0.608046	-0.207137	NA	-0.407592
32	Squamata	Dactyloidae	Anolis_carolinensis	GSD1	Oviparous80	25.95	15.3648	0.805852	105.943	1102.74	1044.46	18.75	55.3046	2.23508	97.4224	1158.75	1083.2	Apr80	Aug80	5.897	4.28	NA	NA	6.25881	5.53681	NA	5.1281	3.4481	NA	7.282	-0.698035	-0.208819	-0.850599	-0.585818
33	Squamata	Dactyloidae	Anolis_nebulosus	GSD1	Oviparous83	24.7161	1.12878	0.20758	179.616	6141.61	1497.03	22.8326	8.43033	0.404447	20.1376	8164.3	878.058	Jul83	Oct83	4.03	1.4	NA	NA	4.0283	4.0483	NA	1.3683	1.4483	NA	NA	-0.745523	-0.208974	NA	-0.477248	Norops_nebulosus
34	Squamata	Diplodactylidae	Rhacodactylus_ciliatus	TSD1	Oviparous84	20.7	6.38402	0.401829	84.05	6476.61	5166.38	21.65	5.72584	0.392821	82.45	6381.93	5283.5	Jan84,85	Oct84,85	NA	NA	NA	NA	NA	NA	NA	NA	NA	NA	NA	NA	NA	NA	NA	Correlophus_ciliatus
35	Squamata	Dipsadidae	Philodryas_varia	GSD1	Oviparous86	19.9515	7.33872	0.994125	45.8132	2884.67	780.751	18.3	17.8019	1.26144	27.7031	3747	794.205	Sep87	Dec87	75.1	1305.76	NA	NA	67.388	82.988	NA	NA	NA	1305.7689	NA	1.06215	-0.13913	NA	0.461508	Liophis_wagleri_varia;Philodryas_borelli;Philodryas_patagoniensis_haywardi
36	Squamata	Dipsadidae	Tropidodryas_serra	GSD1	Oviparous90	23.5	0.54383	0.331263	152.527	1971.58	1387.94	22.5507	4.28243	0.439676	85.6953	3755.12	1344.75	Nov91	Dec91	78.805	NA	NA	NA	73.2591	84.3691	NA	NA	NA	NA	NA	1.15638	NA	NA	1.15638	Dryophylax_serra;Herpetodryas_serra;Philodryas_serra;Teleolepis_striaticeps
37	Squamata	Dipsadidae	Xenodon_neuwiedii	GSD1	Oviparous92	22.5162	4.48764	0.463984	83.3351	3733.46	802.54	22.5162	4.48764	0.463984	83.3351	3733.46	802.54	Jan93	Dec93	58.8	NA	NA	NA	53.4593	64.1593	NA	NA	NA	NA	NA	0.647555	NA	NA	0.647555	Ophis_neuwiedii;Xenodon_hemileucurus;Xenodon_neovidii
38	Squamata	Elapidae	Aipysurus_laevis	GSD1	Viviparous94	27.2	0	0.211575	23.9933	0	359.934	27.1	4.52441	0.381788	52.1976	9920.41	1882.38	Oct95	Oct95	81.5	NA	NA	NA	7896	8596	NA	NA	NA	NA	NA	1.22493	NA	NA	1.22493	Aipysurus_laevis_pooleorum
39	Squamata	Elapidae	Dendroaspis_polylepis	GSD1	Oviparous97	24.6	0.604042	0.260413	40.5006	645.698	202.86	23.5	7.81987	0.300656	34.1764	1643.88	300.473	Oct98	Nov98	NA	1600	NA	NA	NA	NA	NA	NA	NA	160098	26.299	NA	-0.123375	0.152081	0.0143532
40	Squamata	Elapidae	Drysdalia_mastersii	GSD1	Viviparous100	17.3836	9.26074	0.949392	20.2728	258.957	233.893	16.7364	16.9949	0.820864	22.3531	330.888	237.779	Sep101	Dec101	22.4	NA	NA	NA	22.1101	22.7101	NA	NA	NA	NA	NA	-0.278281	NA	NA	-0.278281	Hoplocephalus_mastersii;Notechis_mastersii
41	Squamata	Elapidae	Drysdalia_rhodogaster	GSD1	Viviparous102	14.5	13.3957	1.10921	68.1063	1384.97	1588.6	13.3216	25.6683	0.88437	61.6237	1693.78	1824.15	Sep101	Dec101	30.65	NA	NA	NA	30.4101	30.9101	NA	NA	NA	NA	NA	-0.0684415	NA	NA	-0.0684415	Alecto_rhodogaster;Hoplocephalus_collaris;Notechis_rhodogaster
42	Squamata	Elapidae	Echiopsis_curta	GSD1	Viviparous103	17.35	4.70593	0.916018	20.9188	179.967	175.15	16.7	21.1811	0.696955	26.0247	461.12	224.157	Oct104	Nov104	31.45	NA	NA	NA	29.266666667104	33.633333333104	NA	NA	NA	NA	NA	-0.0480935	NA	NA	-0.0480935	Naja_curta;Echiophis_curta
43	Squamata	Elapidae	Emydocephalus_annulatus	GSD1	Viviparous105	23.2948	0.508737	0.931062	46.3887	603.05	630.354	26.4744	2.28128	0.39436	71.7831	7188.76	1855.28	Jun106	Jul106	80	NA	NA	NA	NA	NA	80106	NA	NA	NA	NA	1.18678	NA	NA	1.18678	Aipysurus_chelonicephalus;Emydocephalus_tuberculatus
44	Squamata	Elapidae	Enhydrina_schistosa	GSD1	Viviparous107	26.7	0	0.050107	151.145	0	1749.43	26.6	0.169525	0.10526	167.73	2045.23	1529.28	Nov108	Nov108	80.372	314.235	NA	NA	79.218108,109	81.526108,109	NA	310109	318.47109	NA	NA	1.19624	-0.192222	NA	0.502009	Disteira_schistosa;Hydrophis_schistosus;Hydrus_valakadyn
45	Squamata	Elapidae	Laticauda_colubrina	GSD1	Oviparous110	26.4	0.131959	0.107834	197.999	1165.63	1106.06	26.4	0.131959	0.107834	197.999	1165.63	1106.06	Jan110	Dec110	102.35	1200	NA	NA	84111	120.7111	NA	600110	1800110	NA	NA	1.75525	-0.144793	NA	0.805229	Hydrus_colubrinus
46	Squamata	Elapidae	Laticauda_semifasciata	GSD1	Oviparous112	26.1154	0.858151	0.159787	182.441	4884.95	3063.12	26.4197	0.881674	0.189152	164.309	5604.21	2457.97	Aug112	Jan112	94.15	695.65	NA	NA	86.2112	102.1112	NA	496.1112	895.2112	NA	NA	1.54668	-0.171799	NA	0.687443	Platurus_semifasciatus;Pseudolaticauda_semifasciata
47	Squamata	Elapidae	Micrurus_tener	GSD1	Oviparous113	27.25	4.91521	0.653497	68.503	1287.5	1272.86	21.0208	44.3964	1.90538	48.2619	1280.02	761.72	May113,114	Jul113,114	63.7	NA	NA	NA	54.7114	72.7114	NA	NA	NA	NA	NA	0.772187	NA	NA	0.772187	Micrurus_fulvius_tener
48	Squamata	Elapidae	Pelamis_platura	GSD1	Viviparous115	26.2	0.116325	0.0914043	129.074	421.319	364.752	26.2	0.116325	0.0914043	129.074	421.319	364.752	Jan115	Dec115	NA	NA	NA	NA	NA	NA	NA	NA	NA	NA	NA	NA	NA	NA	NA	Anguis_platura;Pelamis_platurus
49	Squamata	Elapidae	Suta_flagellum	GSD1	Viviparous116	16.3559	0	0.974071	32.7853	0	322.02	14.3997	18.994	1.0161	36.6734	573.097	448.055	Nov117	Nov117	26.475	NA	NA	NA	26.45117	26.5117	NA	NA	NA	NA	NA	-0.174633	NA	NA	-0.174633	Cryptophis_flagellum;Denisonia_flagellum;Hoplocephalus_flagellum;Rhinoplocephalus_flagellum;Parasuta_flagellum;Unechis_flagellum
50	Squamata	Elapidae	Suta_nigriceps	GSD1	Viviparous118	20.9	0	0.98468	17.4952	0	87.2032	18.15	28.0207	0.832978	19.2	187.079	205.353	Nov117	Nov117	33.475	NA	NA	NA	34.95117	32117	NA	NA	NA	NA	NA	0.00341251	NA	NA	0.00341251	Denisonia_nigriceps;Denisonia_nigrostriata_brevicauda;Hoplocephalus_nigriceps;Rhinoplocephalus_nigriceps;Parasuta_nigriceps;Unechis_brevicaudus;Unechis_nigriceps
51	Squamata	Eublepharidae	Coleonyx_brevis	GSD1	Oviparous119	18.65	12.3372	2.09667	5.46379	68.9427	93.6977	20.4494	46.882	1.64782	18.6066	601.795	301.097	Mar119	Apr119	5.32	2.495	NA	NA	5.28120	5.36120	NA	2.43120	2.56120	NA	NA	-0.712711	-0.208915	NA	-0.460813
52	Squamata	Eublepharidae	Coleonyx_elegans	GSD1	Oviparous121	26.35	4.15083	0.376322	70.6155	9076.13	1399.95	26.35	4.15083	0.376322	70.6155	9076.13	1399.95	Jan122	Dec122	8	12.9	NA	NA	7.3123	7.6123	9.1124	NA	NA	12.9124	11125	-0.644545	-0.208358	-0.650063	-0.500989
53	Squamata	Eublepharidae	Coleonyx_mitratus	GSD1	Oviparous126	25.7512	1.00131	0.469099	92.2862	17855.2	3203.93	25.7512	1.00131	0.469099	92.2862	17855.2	3203.93	Jan127	Dec127	8.35	12.95	NA	NA	NA	NA	8.35124	NA	NA	12.95124	NA	-0.635643	-0.208355	NA	-0.421999	Brachydactylus_mitratus
54	Squamata	Eublepharidae	Coleonyx_variegatus	GSD1	Oviparous128	25.6936	9.22119	0.64159	7.0334	242.828	149.343	18.8	44.0045	1.25714	8	250.129	211.257	May128	Sep128	6.085	NA	NA	NA	NA	NA	6.085129	NA	NA	NA	15.2130	-0.693254	NA	-0.428418	-0.560836	Stenodactylus_variegatus
55	Squamata	Eublepharidae	Eublepharis_fuscus	TSD1	Oviparous131	27.5	21.4211	0.486105	0.1	4771.35	967.883	27.0552	14.4495	0.488885	1.85366	5221.03	1349.81	Dec127	Jul127	12.41	40.2	NA	NA	NA	12.87132	11.95124	NA	NA	40.2124	NA	-0.532377	-0.206896	NA	-0.369636	Eublepharis_macularius_fuscus
56	Squamata	Eublepharidae	Hemitheconyx_caudicinctus	TSD1	Oviparous133	28.9	3.51584	0.382029	8.24128	3523.4	232.48	26.7	3.24065	0.315692	53.9321	7692.78	455.754	Jan127	Jun127	12.3075	45.895	NA	NA	NA	11.415134	13.2124	NA	34.34134	57.45124	16.2135	-0.534984	-0.206591	-0.375645	-0.372407	Stenodactylus_caudicinctus
57	Squamata	Gekkonidae	Gekko_hokouensis	GSD1	Oviparous136	26.3	8.05737	0.539845	180.074	6181.47	2806.07	18.2	62.3209	1.26275	110.972	6509.23	2127.15	May137	Aug137	6.278	3.85	NA	NA	NA	6.278137	NA	NA	3.85137	NA	NA	-0.688345	-0.208842	NA	-0.448593	Gekko_japonicus_hokouensis;Luperosaurus_amissus
58	Squamata	Gekkonidae	Phelsuma_grandis	TSD1	Oviparous138	23.5047	1.11802	0.162481	137.439	13767.9	5814.37	22.7797	2.26222	0.172872	93.0881	11905.9	4213.68	Nov138	Jun138	10.1	NA	NA	NA	10.5138	9.7138	NA	NA	NA	NA	NA	-0.591132	NA	NA	-0.591132	Phelsuma_madagascariensis_grandis
59	Squamata	Iguanidae	Dipsosaurus_dorsalis	GSD1	Oviparous139	24.0885	12.1229	1.25447	0.218017	3.17105	2.8261	20.0642	44.5453	1.36365	6.84957	229.966	184.179	May139	Jun139	12.2	65	NA	NA	12.2140	NA	NA	65140	NA	NA	14.6141	-0.537718	-0.205568	-0.460081	-0.401122	Crotaphytus_dorsalis
60	Squamata	Lacertidae	Darevskia_rostombekovi	GSD1	Oviparous142	18.25	8.18517	1.45755	88.3	1625.35	1147.79	9.5	91.4546	2.69886	38.95	1286.76	706.463	Jun143	Jul143	5.212	NA	NA	NA	NA	5.212144	NA	NA	NA	NA	NA	-0.715458	NA	NA	-0.715458	Lacerta_rostombekovi;Lacerta_saxicola_rostombekowi
61	Squamata	Lacertidae	Iberolacerta_cyreni	GSD1	Oviparous145	20.2526	0.882124	1.38248	7.48558	130.17	156.962	9.35296	44.8336	2.18053	35.15	1187.48	962.638	Jul146	Aug146	6.767	7.72	NA	NA	NA	NA	6.767147	NA	NA	7.72147	NA	-0.675907	-0.208635	NA	-0.442271	Lacerta_cyreni;Lacerta_cyreni;Lacerta_monticola_cyreni
62	Squamata	Lacertidae	Iberolacerta_horvathi	GSD1	Oviparous148	11.5118	0	1.32797	148.204	0	1997.86	3.21637	41.4539	2.52706	120.572	3895.45	3380.61	Jul148	Jul148	5.506	3.7	NA	NA	NA	5.506149	NA	3.7150	NA	NA	NA	-0.70798	-0.20885	NA	-0.458415	Lacerta_horvathi
63	Squamata	Lacertidae	Iberolacerta_monticola	GSD1	Oviparous151	16.3504	2.32385	0.726183	33.4028	686.717	835.749	9.84715	23.6493	1.24745	80.1178	3172.33	2146.87	Jun151	Aug151	6.30675	4.92	NA	NA	6.113152	6.5005151,152	NA	NA	4.92151	NA	NA	-0.687613	-0.208785	NA	-0.448199	Archaeolocerta_monticola;Lacerta_monticola
64	Squamata	Lacertidae	Lacerta_bilineata	GSD1	Oviparous153	12.8792	13.3508	1.32481	63.852	575.365	474.745	11.046	35.1076	1.80033	63.93	731.057	653.625	Apr154	Jun154	NA	NA	NA	NA	NA	NA	NA	NA	NA	NA	NA	NA	NA	NA	NA
65	Squamata	Lacertidae	Lacerta_media	GSD1	Oviparous155	21.05	15.6322	0.584449	7.37949	587.825	183.105	11.1854	84.496	2.15252	36.3539	669.142	225.222	May156	Aug156	11.6858	43	NA	NA	11.875157	11.496666667157	NA	NA	43158	NA	NA	-0.550796	-0.206746	NA	-0.378771	Lacerta_trilineata_media
66	Squamata	Lacertidae	Lacerta_strigata	GSD1	Oviparous159	18.4874	10.6619	1.07635	45.6114	161.146	244.578	11.4778	96.3489	2.62535	27.9474	227.914	136.93	May160	Jun160	10.0405	22.023	NA	NA	10.234160	9.847160	NA	23.446160	20.6160	NA	NA	-0.592645	-0.207869	NA	-0.400257	Lacerta_quinquevittata
67	Squamata	Lacertidae	Lacerta_viridis	GSD1	Oviparous161	18.9251	6.44065	1.06743	57.2365	306.033	250.192	10.3589	67.3853	2.23657	48.9	388.072	315.909	May156	Aug156	10.889	32.95	NA	NA	10.715152	11.052152,162	10.9158	NA	30.9162	35158	10163	-0.571064	-0.207284	-0.702835	-0.493728
68	Squamata	Lacertidae	Podarcis_erhardii	GSD1	Oviparous164	17.3125	8.33114	1.01211	44.7396	564.254	572.99	11.3448	56.6161	1.78726	46.7492	1090.37	829.012	May156	Jun156	NA	NA	NA	NA	NA	NA	NA	NA	NA	NA	NA	NA	NA	NA	NA
69	Squamata	Lacertidae	Podarcis_hispanicus	GSD1	Oviparous165	18.7464	14.7371	1.31559	28.7864	624.664	353.078	12.2374	38.3588	1.37506	40.445	1082.11	801.339	May166	Jul166	5.629	NA	NA	NA	5.8065167	5.4515167	NA	NA	NA	NA	NA	-0.704852	NA	NA	-0.704852	Podarcis_atrata;Podarcis_hispanica
70	Squamata	Lacertidae	Podarcis_muralis	GSD1	Oviparous168	15.5	18.9814	0.725205	62.9645	246.834	159.802	10.4	45.9815	1.37936	62.2079	394.522	361.226	Apr168	Jul168	5.91256	3.9	NA	NA	6.201152,169	6.1366666667152,169	5.4158	4.3150	NA	3.5158	10170	-0.69764	-0.20884	-0.702835	-0.536438
71	Squamata	Lacertidae	Podarcis_siculus	GSD1	Oviparous171	17.75	7.75562	0.678725	41.673	487.378	398.519	12.6288	41.4259	1.17046	52.7624	1086.79	796.646	May172	Jun172	6.4365	NA	NA	NA	6.672173	6.201173	NA	NA	NA	NA	NA	-0.684313	NA	NA	-0.684313	Podarcis_sicula
72	Squamata	Lacertidae	Psammodromus_algirus	GSD1	Oviparous174	25.7012	0	0.762174	1.45	0	14.1312	15.3	44.1497	1.3249	22.6657	543.385	317.505	Jul175	Jul175	7.57	NA	NA	NA	7.36176	7.78176	NA	NA	NA	NA	NA	-0.655482	NA	NA	-0.655482	Lacerta_algira
73	Squamata	Lacertidae	Takydromus_sexlineatus	GSD1	Oviparous177	26.6	0.0653737	0.102956	190.596	2069.78	699.565	25.95	1.4319	0.183663	153.241	6828.85	753.941	Apr178	Jul178	NA	NA	NA	NA	NA	NA	NA	NA	NA	NA	NA	NA	NA	NA	NA
74	Squamata	Lacertidae	Teira_dugesii	GSD1	Oviparous179	17.9	5.44361	0.30684	16.6763	255.451	201.653	14.9513	8.0065	0.293375	47.0151	2139.34	1179.35	May180	Aug180	6.08	4.84	NA	NA	NA	6.08180	NA	NA	4.84180	NA	4.8181	-0.693381	-0.208789	-0.977253	-0.626474	Lacerta_dugesii;Lacerta_dugesii
75	Squamata	Natricidae	Natrix_maura	GSD1	Oviparous182	14.15	21.5331	1.13496	35.8327	334.795	244.483	14	41.1103	1.15364	35.3134	552.556	307.597	Mar183	Jun183	40	20.75	NA	NA	32183	48183	NA	9.5183	32183	NA	NA	0.169376	-0.207937	NA	-0.0192806
76	Squamata	Natricidae	Natrix_tessellata	GSD1	Oviparous184	23.4	0	0.488968	11.0598	0	19.9372	10.9	89.032	1.33894	25.7	150.36	37.5116	Jul185	Jul185	64.16	419.6	NA	NA	57.95185	70.37185	NA	NA	NA	419.6186	NA	0.783887	-0.186581	NA	0.298653	Coluber_gabinus;Coluber_hydrus;Coluber_penttatus;Coluber_ponticus;Coronella_tessellata;Tropidonotus_elaphoides;Tropidonotus_tessellatus;Natrix_tesellata
77	Squamata	Natricidae	Storeria_dekayi	GSD1	Viviparous187	23.7085	0	0.639708	28.5207	0	358.586	22.846	14.4056	0.90795	39.4443	2934.3	955.467	Apr188	Apr188	NA	59.69	NA	NA	NA	NA	NA	NA	NA	59.69189	7190	NA	-0.205852	-0.861153	-0.533503
78	Squamata	Natricidae	Thamnophis_marcianus	GSD1	Viviparous191	18.436	10.5461	1.6941	2.90959	33.0538	53.1864	20.2641	38.2985	1.25106	14.9436	741.725	262.145	Mar192	Apr192	52.1	279.945	NA	NA	NA	52.1192	NA	NA	90192	469.89193	7194	0.47714	-0.194059	-0.861153	-0.19269
79	Squamata	Natricidae	Tropidonophis_mairii	GSD1	Oviparous195	24.6217	7.81924	0.656708	10.5	893.958	407.29	26.85	7.00084	0.500408	37.864	8920.54	1903.99	May196	Nov196	61.9	247.585	NA	NA	NA	61.9196	NA	NA	111.4196	383.77197	NA	0.726404	-0.195791	NA	0.265306	Amphiesma_mairii;Katophis_plumbea;Natrix_mairii;Styporhynchus_mairii;Tropidonotus_angusticeps;Tropidonotus_ater;Tropidonotus_australis;Tropidonotus_mairii;Tropidonotus_semicinctus
80	Squamata	Phrynosomatidae	Sceloporus_aeneus	GSD1	Viviparous198	13.5874	2.96496	0.575999	3.45815	189.268	166.847	16.0938	4.57094	0.439255	32.3433	6690.88	963.567	Jan198	Mar198	NA	2.925	NA	NA	NA	NA	NA	NA	2.925198	NA	NA	NA	-0.208892	NA	-0.208892	Sceloporus_aeneus_subniger
81	Squamata	Phrynosomatidae	Sceloporus_anahuacus	GSD1	Viviparous199	15	0.940833	0.882213	58.75	1973.3	1189.66	13.7	3.67097	0.624896	53	7459.51	1501.85	Apr200	May200	NA	NA	NA	NA	NA	NA	NA	NA	NA	NA	NA	NA	NA	NA	NA
82	Squamata	Phrynosomatidae	Sceloporus_chrysostictus	GSD1	Oviparous201	27.4	0.35624	0.307124	136.923	6411.94	2694.85	26.45	4.4794	0.505271	80.2364	5981.02	1828.39	Apr202	Sep202	NA	NA	NA	NA	NA	NA	NA	NA	NA	NA	NA	NA	NA	NA	NA
83	Squamata	Phrynosomatidae	Sceloporus_cozumelae	GSD1	Oviparous203	27.7	0.224067	0.252494	47	4861.04	4614.6	26.6	4.2647	0.491938	21.65	3224.68	2495.3	May202	Sep202	NA	NA	NA	NA	NA	NA	NA	NA	NA	NA	NA	NA	NA	NA	NA
84	Squamata	Phrynosomatidae	Sceloporus_dugesii	GSD1	Viviparous204	16.6493	1.75367	0.324524	4.07165	217.141	241.169	19.6	6.12869	0.388905	21.2387	7030.81	832.018	Nov205	Dec205	6.37	NA	NA	NA	6.59205	6.15205	NA	NA	NA	NA	NA	-0.686005	NA	NA	-0.686005
85	Squamata	Phrynosomatidae	Sceloporus_gadoviae	GSD1	Oviparous206	22.2689	1.64729	0.392607	70.5943	6710.82	1802.32	22.5913	3.60459	0.445731	23.9357	5769.84	1281.41	Jul207	Dec207	5.97	6.915	NA	NA	6.44207	5.5207	NA	8.66207	5.17207	NA	NA	-0.696179	-0.208678	NA	-0.452428
86	Squamata	Phrynosomatidae	Sceloporus_graciosus	GSD1	Oviparous208	16.3	21.1371	1.07159	19.2	151.077	119.587	8.05148	71.5755	2.27377	21.6797	152.99	146.757	May208	Jul208	5.7925	8.48	NA	NA	5.736209	5.849209	NA	8.59209	8.37209	NA	NA	-0.700693	-0.208594	NA	-0.454644
87	Squamata	Phrynosomatidae	Sceloporus_grammicus	GSD1	Viviparous210	17.248	4.51835	0.73388	19.8897	705.762	294.133	19.3457	13.0143	0.664362	22.4356	1958.81	490.411	Oct211	Nov211	5.77075	7.2075	NA	NA	6.0275209, 211	5.514209,211	NA	7.845209,211	6.57209,211	NA	NA	-0.701246	-0.208663	NA	-0.454955
88	Squamata	Phrynosomatidae	Sceloporus_jarrovi	GSD1	Viviparous212	11.2091	4.76346	0.864382	13.0278	333.988	331.526	16.9	25.106	0.72114	19.8943	2552.72	503.072	Nov212	Dec212	7.0355	10.69	NA	NA	7.299209	6.772209	NA	11.9209	9.48209	NA	NA	-0.669078	-0.208476	NA	-0.438777	Sceloporus_lineolateralis;Sceloporus_jarrovii
89	Squamata	Phrynosomatidae	Sceloporus_melanorhinus	GSD1	Oviparous213	26.5	0.204629	0.218605	219.316	5386.27	5685.32	25.9431	1.94981	0.325013	16.3823	12480.1	2060.15	Jul214	Sep214	8.625	NA	NA	NA	8.46214	8.79214	NA	NA	NA	NA	NA	-0.628648	NA	NA	-0.628648
90	Squamata	Phrynosomatidae	Sceloporus_merriami	GSD1	Oviparous215	26.9134	3.95381	1.26332	32.911	522.047	446.242	20.1289	54.7339	1.83025	18.2377	662.654	371.042	May215	Aug215	4.6385	6.025	NA	NA	4.751209	4.526209	NA	6.02209	6.03209	NA	NA	-0.730045	-0.208726	NA	-0.469386
91	Squamata	Phrynosomatidae	Sceloporus_mucronatus	GSD1	Viviparous216	15.4916	0.884352	0.34954	102.763	4358.95	830.898	15.7057	3.8693	0.413849	42.6428	4023.91	667.295	Sep217	Oct217	7.975	NA	NA	NA	8.43218	7.52218	NA	NA	NA	NA	NA	-0.645181	NA	NA	-0.645181
92	Squamata	Phrynosomatidae	Sceloporus_occidentalis	GSD1	Oviparous219	18.55	8.79644	1.13946	9.48983	127.532	84.7556	8.84188	59.8844	2.12997	22.1674	438.921	299.297	Jun220	Jul220	6.3865	10.555	NA	NA	6.588221	6.185221	NA	11.34221	9.77221	NA	NA	-0.685585	-0.208483	NA	-0.447034
93	Squamata	Phrynosomatidae	Sceloporus_orcutti	GSD1	Oviparous222	21.7616	10.9515	0.49442	0	40.4178	34.8875	17.7336	23.3062	0.775651	3.28614	294.861	257.853	May223	Jul223	8.4845	13.725	NA	NA	9.023221	7.946221	NA	14.07221	13.38221	NA	NA	-0.632222	-0.208314	NA	-0.420268
94	Squamata	Phrynosomatidae	Sceloporus_palaciosi	GSD1	Viviparous224	13.7	0	0.644782	61.85	0	1937.15	14.05	4.44911	0.731554	46.25	11038.4	2229.59	Oct225	Oct225	NA	NA	NA	NA	NA	NA	NA	NA	NA	NA	NA	NA	NA	NA	NA
95	Squamata	Phrynosomatidae	Sceloporus_poinsettii	GSD1	Viviparous226	11.1	8.66788	1.84571	8.85	73.8297	109.676	19.0608	45.138	1.44837	15.703	771.613	300.763	Nov227	Dec227	9.07125	14.52	NA	NA	9.327221	8.8155221	NA	15.77221	13.27221	NA	8228	-0.617298	-0.208271	-0.808381	-0.54465
96	Squamata	Phrynosomatidae	Sceloporus_pyrocephalus	GSD1	Oviparous202	26.5018	0.625096	0.502185	144.413	11831.7	4178.1	25.701	1.95246	0.427264	19.0461	10365.5	2313.65	May202	Aug202	5.765	NA	NA	NA	6.19202	5.34202	NA	NA	NA	NA	NA	-0.701393	NA	NA	-0.701393
97	Squamata	Phrynosomatidae	Sceloporus_scalaris	GSD1	Oviparous229	20.135	0.17705	0.296596	156.456	1333.25	1394.64	18.618	8.24426	0.441366	23.6549	4836.77	645.935	Jul230	Aug230	4.95	7.405	NA	NA	4.843221	5.057221	NA	7.46221	7.35221	NA	NA	-0.722122	-0.208652	NA	-0.465387
98	Squamata	Phrynosomatidae	Sceloporus_siniferus	GSD1	Oviparous202	26	0.456339	0.260019	198.631	5780.02	5793.77	25.5975	1.67465	0.350246	16.6741	10923.6	2362.44	Jun202	Sep202	4.78925	8.08	NA	NA	5.0555231,221	4.523231, 221	NA	8.45221	7.71221	NA	NA	-0.726211	-0.208616	NA	-0.467413	Sceloporus_cochranae;Sceloporus_cupreus
99	Squamata	Phrynosomatidae	Sceloporus_spinosus	GSD1	Oviparous232	19.65	0.987443	0.550865	105.183	1373.63	1573.8	17.9006	7.145	0.532981	26.6594	2811.65	573.248	Jun233, 234	Jul234	8.8425	NA	NA	NA	8.895233,234	8.79233, 234	NA	NA	NA	NA	NA	-0.623116	NA	NA	-0.623116
100	Squamata	Phrynosomatidae	Sceloporus_torquatus	GSD1	Viviparous235	14.5483	2.13135	0.428539	6.19371	114.191	146.235	18.1447	8.67661	0.521966	24.6857	3739.09	624.929	Nov236	Dec236	9.21875	21.04	NA	NA	9.74221,237	8.6975221,237	NA	24.19221,237	17.89221,237	NA	NA	-0.613546	-0.207922	NA	-0.410734
101	Squamata	Phrynosomatidae	Sceloporus_undulatus	GSD1	Oviparous238	24.75	8.14798	0.714145	70.15	260.283	271.196	15.85	69.1432	1.69262	49.152	479.783	238.893	May238	Aug238	6.4217	10.17	NA	NA	6.0768221,239	6.7666221,239	NA	9.37221	10.97221	NA	NA	-0.68469	-0.208504	NA	-0.446597	Sceloporus_consobrinus;Sceloporus_cowlesi;Sceloporus_tristichus
102	Squamata	Phrynosomatidae	Sceloporus_variabilis	GSD1	Oviparous240	24.2337	9.87282	0.44828	75.9803	5439.99	998.638	23.7	10.7773	0.463511	63.0019	5323.73	933.215	Jan241	Nov241	5.53862	7.74125	NA	NA	5.92325221,241	5.154221,241	NA	9.29221,241	6.1925221,241	NA	NA	-0.707151	-0.208634	NA	-0.457892	Sceloporus_marmoratus
103	Squamata	Phrynosomatidae	Uma_inornata	GSD1	Oviparous242	26.05	24.6016	1.89624	0.1	322.619	293.691	19.05	55.4364	1.94162	1.6	431.799	405.859	Apr243	Sep243	6.795	9.865	NA	NA	8.265221	5.325221	NA	12.03221	7.7221	NA	NA	-0.675195	-0.20852	NA	-0.441857
104	Squamata	Phrynosomatidae	Uta_stansburiana	GSD1	Oviparous244	20.65	34.9282	0.983186	14.4	124.565	76.8664	15.6	50.9726	1.07921	15.7	117.608	95.8593	Mar244	Aug244	4.92331	NA	NA	NA	5.0835384615245	4.7630769231245	NA	NA	NA	NA	NA	-0.722801	NA	NA	-0.722801	Uta_concinna;Uta_mannophora;Uta_stansburiana_stejnegeri
105	Squamata	Phyllodactylidae	Phyllodactylus_lanei	GSD1	Oviparous246	25.8001	2.35058	0.450229	14.6916	10782	1806.51	25.8001	2.35058	0.450229	14.6916	10782	1806.51	Jan247	Dec247	6.68	NA	NA	NA	6.81247	6.55247	NA	NA	NA	NA	NA	-0.67812	NA	NA	-0.67812
106	Squamata	Phyllodactylidae	Tarentola_mauritanica	TSD1	Oviparous248	21.15	14.4781	0.772643	11.4273	227.01	79.1213	14.85	37.9473	0.9262	28.2295	478.254	237.772	May249	Jul249	6.685	10.5	NA	NA	7.07250	6.3250	NA	12.3250	8.7250	NA	14251	-0.677992	-0.208486	-0.491745	-0.459408
107	Squamata	Scincidae	Eulamprus_heatwolei	GSD304	Viviparous252	15	12.2173	1.21526	54.4665	879.877	1043.33	15.2779	32.7198	1.12737	51.2699	1274.93	1281.53	Sep253,254	Nov253,254	8.78	12.2	NA	NA	NA	NA	8.78254	NA	NA	12.2254	NA	-0.624706	-0.208395	NA	-0.416551	Sphenomorphus_heatwolei
108	Squamata	Scincidae	Plestiodon_fasciatus	GSD1	Oviparous255	23.8766	12.3388	1.23548	97.7871	455.806	560.204	14.95	77.3427	2.73437	88.5321	653.678	602.888	May255	Jul255	NA	NA	NA	NA	NA	NA	NA	NA	NA	NA	NA	NA	NA	NA	NA	Eumeces_fasciatus;Lacerta_fasciata
109	Squamata	Scincidae	Plestiodon_obsoletus	GSD1	Oviparous256	25.1	0	0.768415	47.5978	0	258.834	17.0885	65.095	1.55442	27.0209	558.943	229.073	Jun256	Jun256	NA	25.6	NA	NA	NA	NA	NA	NA	NA	25.6257	NA	NA	-0.207678	NA	-0.207678	Eumeces_obsoletus
110	Squamata	Scincidae	Scincella_lateralis	GSD1	Oviparous258	23.9	37.3518	1.35511	96.8635	772.648	767.13	17.1795	66.8799	2.26817	90.4661	819.519	773.636	Mar258	Aug258	NA	NA	NA	NA	NA	NA	NA	NA	NA	NA	NA	NA	NA	NA	NA
111	Squamata	Teiidae	Aspidoscelis_inornata	GSD1	Oviparous259	25.7668	0.788379	0.928984	37.3153	610.679	386.356	18.8	44.7461	1.45686	14.0507	557.09	208.658	Jun259	Jul259	7.1	9.9	NA	NA	NA	NA	7.1260	NA	NA	9.9260	NA	-0.667437	-0.208518	NA	-0.437978	Cnemidophorus_inornatus
112	Squamata	Teiidae	Aspidoscelis_tigris	GSD1	Oviparous261	23.9603	9.65063	0.56769	13.3	143.065	72.4791	16.0305	48.7867	1.01655	14.5	126.838	104.591	May261	Aug261	8.62833	17.35	NA	NA	NA	8.3233333333261	8.9333333333262	18.9262	15.8262	NA	NA	-0.628564	-0.208119	NA	-0.418342	Cnemidophorus_marmoratus;Cnemidophorus_maximus;Cnemidophorus_tigris
113	Squamata	Teiidae	Aspidoscelis_uniparens	GSD1	Oviparous263	24.05	14.1191	0.924295	11.8435	950.492	130.906	15.65	56.5518	1.34473	13.7707	564.281	223.42	May263	Jul263	NA	7.05	NA	NA	NA	NA	NA	NA	8.7264	5.4265	NA	NA	-0.208671	NA	-0.208671	Cnemidophorus_uniparens
114	Squamata	Tropiduridae	Tropidurus_torquatus	GSD1	Oviparous266	25.9	0.509176	0.205457	139.506	6943.56	438.065	25.9	0.509176	0.205457	139.506	6943.56	438.065	Jan267	Dec267	9.545	32.5	NA	NA	10.12267	8.97267	NA	40.89267	24.11267	NA	NA	-0.605248	-0.207308	NA	-0.406278	Agama_brasiliensis;Agama_operculata;Stellio_torquatus;Strobilurus_torquatus
115	Squamata	Varanidae	Varanus_exanthematicus	GSD1	Oviparous268	26.7	2.31784	0.243145	9.70542	1233.53	140.281	25.9	1.67296	0.199575	102.849	7478.94	281.336	Nov269	Apr269	NA	NA	NA	NA	NA	NA	NA	NA	NA	NA	12.7270	NA	NA	-0.560349	-0.560349	Lacerta_exanthematicus;Varanus_ocellatus
116	Squamata	Varanidae	Varanus_salvator	TSD1	Oviparous271	26.6	0.122726	0.0883673	190.07	1446.49	1028.71	26.2	0.724077	0.120018	178.502	2893.51	1045.74	Apr272	Oct272	57.8	3380	NA	NA	56.6272	59272	NA	3240272	3520272	NA	15.7273	0.62212	-0.0280626	-0.402031	0.0640087	Hydrosaurus_salvator;Monitor_nigricans;Monitor_salvator;Stellio_salvator
117	Squamata	Viperidae	Agkistrodon_contortrix	GSD1	Viviparous274	13.2994	42.7812	2.90752	90.8038	780.867	727.432	15.95	72.8647	2.47023	87.6631	721.068	678.757	Feb274	May274	NA	NA	NA	NA	NA	NA	NA	NA	NA	NA	29.8275	NA	NA	0.342063	0.342063
118	Squamata	Viperidae	Bothrops_jararacussu	GSD1	Viviparous276	19.1	2.18007	0.91293	59.6742	1687.17	1138.62	22.4	7.16569	0.755688	102.838	4629.45	1419	May277	Jun277	119.31	NA	NA	NA	NA	119.31278	NA	NA	NA	NA	NA	2.18663	NA	NA	2.18663	Lachesis_jararacussu;Lachesis_lanceolatus
119	Squamata	Viperidae	Crotalus_cerastes	GSD1	Viviparous279	20.0526	12.1838	2.3974	1.64604	86.9651	75.0457	19.2206	60.1484	1.69805	7.00807	252.541	224.012	Apr279	May279	NA	NA	NA	NA	NA	NA	NA	NA	NA	NA	27.3280	NA	NA	0.210131	0.210131
120	Squamata	Viperidae	Crotalus_molossus	GSD1	Viviparous281	16.75	19.1783	0.945024	6.64854	50.2484	53.1579	18.3785	33.1079	0.820038	14.55	836.625	199.508	Feb281	May281	NA	NA	NA	NA	NA	NA	NA	NA	NA	NA	20.7282	NA	NA	-0.138168	-0.138168
121	Squamata	Viperidae	Crotalus_scutulatus	GSD1	Viviparous283	24.9178	3.8422	0.554323	48.8021	440.855	402.113	18.3074	36.682	0.76071	12.1671	481.83	162.512	Jul284	Sep284	69.473	289.69	NA	NA	69.746284,285	69.2285	NA	289.69284	NA	NA	14.4286	0.919023	-0.193537	-0.470636	0.0849503
122	Squamata	Viperidae	Vipera_eriwanensis	GSD1	Viviparous287	12.3009	0	1.18303	67.9017	0	796.057	4.50444	106.622	3.5877	36.8874	767.035	450.293	Jun288	Jun288	34.4019	NA	NA	NA	32.05289	36.753846154289	NA	NA	NA	NA	NA	0.0269888	NA	NA	0.0269888	Acridophaga_renardi_eriwanensis;Vipera_renadri;Vipera_ursini_ebneri;Vipera_ursini_erewanensis;Vipera_ursini_renardi;Vipera_renardi
123	Squamata	Viperidae	Vipera_lotievi	GSD1	Viviparous290	8.87532	0	1.21396	109.493	0	663.592	3.54995	98.6254	2.95006	56.8442	1275.88	557.154	May291	May291	60	NA	NA	NA	55292	65292	NA	NA	NA	NA	NA	0.678077	NA	NA	0.678077	Vipera_berus;Vipera_ursini_renardi
124	Squamata	Viperidae	Vipera_ursinii	GSD1	Viviparous287	15.0182	0	0.679177	72.5673	0	501.195	8.31364	50.3613	1.75401	74.0344	1201.82	1073.89	Jun288	Jun288	34.4019	NA	NA	NA	32.05289	36.753846154289	NA	NA	NA	NA	NA	0.0269888	NA	NA	0.0269888	Pelias_ursinii
125	Testudines	Cheloniidae	Caretta_caretta	TSD1	Oviparous293	24.5	0.303488	0.0763618	93	108.964	95.7404	24.5	0.303488	0.0763618	93	108.964	95.7404	Jan293	Dec293	92.815	135000	92.88303	92.75303	NA	NA	NA	NA	NA	135000293	37294	NA	7.01968	0.722025	3.87085	Testudo_caretta
126	Testudines	Cheloniidae	Eretmochelys_imbricata	TSD1	Oviparous295	25.3	0.0282213	0.0707086	89.9396	78.9064	126.502	25	0.348712	0.078344	89.9	98.8364	87.0047	Jul295	Oct295	82.575	80000	80.1303	85.05295,296,303	NA	NA	NA	NA	80000295,296	NA	NA	1.36482	4.07464	NA	2.71973	Testudo_imbricata
127	Testudines	Cheloniidae	Lepidochelys_olivacea	TSD1	Oviparous297	26	0.161569	0.0924925	108.426	206.273	221.211	26	0.161569	0.0924925	108.426	206.273	221.211	Jan298	Dec298	68.31	NA	70.1303	66.52303	NA	NA	NA	NA	NA	NA	NA	NA	NA	NA	NA	Chelonia_olivacea
128	Testudines	Dermochelyidae	Dermochelys_coriacea	TSD1	Oviparous299	25.0036	0.0506589	0.100537	123.6	196.137	167.025	24.9	0.0926326	0.0905975	127.583	303.769	220.93	Mar299,300	Aug299,300	155	NA	NA	155301	NA	NA	NA	NA	NA	NA	30302	3.09441	NA	0.352617	1.72351	Testudo_coriacea
REFERENCES
1	Tree of Sex
2	http://eol.org/pages/796029/details#life_cycle
3	http://animaldiversity.org/accounts/Alligator_mississippiensis/
4	http://eol.org/pages/796029/details
5	http://genomics.senescence.info/species/entry.php?species=Alligator_mississippiensis
6	http://animaldiversity.org/accounts/Alligator_sinensis/
7	http://genomics.senescence.info/species/entry.php?species=Alligator_sinensis
8	http://animaldiversity.org/accounts/Caiman_crocodilus/
9	https://www.jstor.org/stable/pdf/1446713.pdf?_=1469457062111
10	https://www.academia.edu/3650827/Morphometrics_of_Caiman_crocodilus_in_Chiapas_Mexico
11	http://genomics.senescence.info/species/entry.php?species=Caiman_crocodilus
12	http://www.arkive.org/broad-snouted-caiman/caiman-latirostris/
13	http://genomics.senescence.info/species/entry.php?species=Caiman_latirostris
14	http://www.jstor.org/stable/pdf/1564173.pdf
15	http://genomics.senescence.info/species/entry.php?species=Paleosuchus_trigonatus
16	http://animaldiversity.org/accounts/Crocodylus_johnsoni/
17	http://animaldiversity.org/accounts/Crocodylus_moreletii/
18	http://www.bioone.org/doi/pdf/10.18475/cjos.v45i1.a12
19	http://genomics.senescence.info/species/entry.php?species=Crocodylus_moreletii
20	http://ac.els-cdn.com/S0006320700001774/1-s2.0-S0006320700001774-main.pdf?_tid=fe769166-52d5-11e6-9a78-00000aacb360&acdnat=1469499153_53aafcf688a20c5cd00f71baf963dc1f
21	http://genomics.senescence.info/species/entry.php?species=Crocodylus_niloticus
22	http://www.arkive.org/mugger/crocodylus-palustris/
23	http://animaldiversity.org/accounts/Crocodylus_palustris/
24	http://genomics.senescence.info/species/entry.php?species=Crocodylus_palustris
25	http://www.arkive.org/saltwater-crocodile/crocodylus-porosus/
26	http://genomics.senescence.info/species/entry.php?species=Crocodylus_porosus
27	http://eol.org/pages/795275/details
28	http://genomics.senescence.info/species/entry.php?species=Crocodylus_siamensis
29	http://animaldiversity.org/accounts/Gavialis_gangeticus/
30	http://genomics.senescence.info/species/entry.php?species=Gavialis_gangeticus
31	http://www.jstor.org/stable/pdf/3893255.pdf
32	http://www.tandfonline.com/doi/pdf/10.1080/21564574.2002.9635462
33	http://genomics.senescence.info/species/entry.php?species=Agama_impalearis
34	http://eol.org/pages/8828008/details
35	http://www.australiananimallearningzone.com/frilled-lizard-chlamydosaurus-kingii.htm
36	http://www.jstor.org/stable/pdf/1564741.pdf
37	http://genomics.senescence.info/species/entry.php?species=Chlamydosaurus_kingii
38	http://reptile-database.reptarium.cz/species?genus=Ctenophorus&species=ornatus
39	http://onlinelibrary.wiley.com/doi/10.1111/j.0014-3820.2002.tb01347.x/pdf
40	http://www.jstor.org/stable/4535869?seq=1#page_scan_tab_contents
41	http://reptile-database.reptarium.cz/species?genus=Lophognathus&species=gilberti
42	http://www.rswa.org.au/publications/Journal/84%284%29/THOMPSON.pdf
43	http://www.arkive.org/gilberts-dragon/lophognathus-gilberti/
44	http://reptile-database.reptarium.cz/species?genus=Phrynocephalus&species=vlangalii
45	http://journals.plos.org/plosone/article/asset?id=10.1371%2Fjournal.pone.0041130.PDF
46	http://www.ncbi.nlm.nih.gov/pmc/articles/PMC4662326/pdf/ECE3-5-5138.pdf
47	http://citeseerx.ist.psu.edu/viewdoc/download?doi=10.1.1.578.3604&rep=rep1&type=pdf
48	http://reptile-database.reptarium.cz/species?genus=Pogona&species=barbata
49	http://www.sciencedirect.com/science/article/pii/S0016648000974264
50	http://genomics.senescence.info/species/entry.php?species=Pogona_barbata
51	http://reptile-database.reptarium.cz/species?genus=Rankinia&species=diemensis
52	http://eprints.utas.edu.au/13370/1/2005-stuart-smith-reproductive-ecology.pdf
53	http://reptile-database.reptarium.cz/species?genus=Stellagama&species=stellio
54	OBSERVATIONS ON THE REPRODUCTIVE CYCLE OF AGAMA STELLIO PICEA http://www.jstor.org/stable/3891338?seq=1#page_scan_tab_contents
55	http://ac.els-cdn.com/0300962985904529/1-s2.0-0300962985904529-main.pdf?_tid=ffb19178-4cd8-11e6-8fa2-00000aab0f02&acdnat=1468840736_8171ff09818809092319faa5d31f5807
56	http://www.jstor.org/stable/pdf/1565536.pdf?_=1469635184535&seq=1#page_scan_tab_contents
57	http://genomics.senescence.info/species/entry.php?species=Chamaeleo_chamaeleon
58	http://eol.org/pages/1056895/details
59	http://www.francoandreone.it/docs/Andreone_Andreone%20et%20al.%20Furcifer%20pardalis.pdf
60	http://genomics.senescence.info/species/entry.php?species=Furcifer_pardalis
61	http://www.revolvy.com/main/index.php?s=Bogertophis%20subocularis&item_type=topic
62	https://books.google.co.uk/books?hl=es&lr=&id=r-Liq4O4udsC&oi=fnd&pg=PR13&dq=Bogertophis+subocularis+mean+body+size+and+mass&ots=4NLPE_yDV7&sig=TXwjUiGqJ4xU6CDp0PHGx8CdSAc#v=onepage&q=subocularis&f=false
63	http://academicworks.cuny.edu/cgi/viewcontent.cgi?article=1540&context=gc_etds
64	http://genomics.senescence.info/species/entry.php?species=Bogertophis_subocularis
65	http://www.wildreach.com/reptile/Serpentes/Boiga%20forsteni.php
66	http://reptile-database.reptarium.cz/species?genus=Boiga&species=trigonata
67	http://www.wildreach.com/reptile/Serpentes/Boiga%20trigonatus.php
68	http://www.rufford.org/files/Russian%20Journal%20of%20Herpetology%20Vol.%2017,%20No.%203,%202010,%20pp.%20161%20%E2%80%93%20178_0.pdf
69	http://genomics.senescence.info/species/entry.php?species=Boiga_trigonata
70	http://eol.org/pages/1056377/details
71	http://www.bioone.org/doi/pdf/10.1656/1528-7092%282003%29002%5B0393%3ASAMOTE%5D2.0.CO%3B2
72	http://reptile-database.reptarium.cz/species?genus=Pantherophis&species=obsoletus
73	http://eol.org/pages/794909/details
74	https://wcd.coe.int/com.instranet.InstraServlet?command=com.instranet.CmdBlobGet&InstranetImage=1302973&SecMode=1&DocId=1437420&Usage=2
75	http://www.ingentaconnect.com/content/bhs/thj/2008/00000018/00000003/art00004 Dietary patterns of two sympatric Mediterranean snakes (Hierophis viridiflavus and Zamenis longissimus) along a gradient of habitat alteration
76	http://eol.org/pages/795614/details
77	http://animaldiversity.org/accounts/Basiliscus_vittatus/
78	http://eol.org/pages/455023/details
79	http://www.jstor.org/stable/pdf/1446626.pdf
80	http://eol.org/pages/795869/details
81	http://onlinelibrary.wiley.com/doi/10.1111/j.1095-8312.2007.00772.x/epdf
82	http://genomics.senescence.info/species/entry.php?species=Anolis_carolinensis
83	http://www.jstor.org/stable/pdf/3893256.pdf?_=1470184850733&seq=1#page_scan_tab_contents
84	http://eol.org/pages/1055419/details
85	http://www.animalspot.net/crested-gecko.html
86	http://reptile-database.reptarium.cz/species?genus=Philodryas&species=patagoniensis
87	https://www.researchgate.net/profile/Maria_da_Salomao/publication/282132451_A_description_of_the_female_reproductive_cycle_in_four_species_from_the_Neotropical_colubrid_snake_Philodryas_Colubridae_Xenodontinae/links/5604160308aeb5718feedc54.pdf
88	http://booksandjournals.brillonline.com/content/journals/10.1163/1568538053693251
89	http://www.eol.org/pages/962608/data
90	http://reptile-database.reptarium.cz/species?genus=Tropidodryas&species=serra
91	http://www.bioone.org/doi/pdf/10.1655/HERPETOLOGICA-D-14-00060
92	http://reptile-database.reptarium.cz/species?genus=Xenodon&species=neuwiedii
93	http://www.bioone.org/doi/pdf/10.1670/06-150R2.1
94	http://reptile-database.reptarium.cz/species?genus=Aipysurus&species=laevis
95	http://eol.org/pages/1057209/details
96	http://www.jstor.org/stable/pdf/1446982.pdf?seq=1#page_scan_tab_contents
97	http://eol.org/pages/795080/details
98	http://www.arkive.org/black-mamba/dendroaspis-polylepis/
99	http://genomics.senescence.info/species/entry.php?species=Dendroaspis_polylepis
100	http://reptile-database.reptarium.cz/species?genus=Drysdalia&species=mastersii&search_param=%28%28search%3D%27Drysdalia+mastersii%27%29%29
101	http://www.jstor.org/stable/pdf/1444037.pdf?seq=1#page_scan_tab_contents
102	http://reptile-database.reptarium.cz/species?genus=Drysdalia&species=rhodogaster
103	http://reptile-database.reptarium.cz/species?genus=Echiopsis&species=curta
104	http://www.jstor.org/stable/pdf/1563569.pdf?seq=1#page_scan_tab_contents
105	http://reptile-database.reptarium.cz/species?genus=Emydocephalus&species=annulatus
106	http://onlinelibrary.wiley.com/doi/10.1046/j.0269-8463.2004.00803.x/pdf
107	http://reptile-database.reptarium.cz/species?genus=Hydrophis&species=schistosus
108	http://www.jstor.org/stable/pdf/1443419.pdf?seq=1#page_scan_tab_contents
109	http://s3.amazonaws.com/academia.edu.documents/44721489/WEIGHT-LENGTH_RELATIONSHIPS_IN_TWO_SPECI20160414-23533-1n2wfnw.pdf?AWSAccessKeyId=AKIAJ56TQJRTWSMTNPEA&Expires=1474749653&Signature=UyWurOq%2F%2FOIHhxMqieTJplbgxkY%3D&response-content-disposition=inline%3B%20filename%3DWeight-Length_Relationships_in_Two_Speci.pdf https://www.researchgate.net/publication/242659852_WEIGHT-LENGTH_RELATIONSHIPS_…
110	http://eol.org/pages/963373/details
111	https://www.researchgate.net/publication/250068412_The_mating_system_of_yellow-lipped_sea_kraits_Laticauda_colubrina_Laticaudidae
112	http://www.jstor.org/stable/pdf/1564218.pdf?seq=1#page_scan_tab_contents
113	http://eol.org/pages/962855/details
114	http://www.jstor.org/stable/pdf/3891805.pdf
115	http://eol.org/pages/791184/details
116	http://reptile-database.reptarium.cz/species?genus=Parasuta&species=flagellum
117	http://www.jstor.org/stable/pdf/1564154.pdf
118	http://reptile-database.reptarium.cz/species?genus=Parasuta&species=nigriceps
119	http://eol.org/pages/1056795/details
120	https://link.springer.com/article/10.1007/BF00540899
121	http://reptile-database.reptarium.cz/species?genus=Coleonyx&species=elegans
122	http://www.sciencedirect.com/science/article/pii/S0016648014001841
123	http://www.sciencedirect.com/science/article/pii/S0018506X10002886
124	http://onlinelibrary.wiley.com/doi/10.1111/j.1365-2435.2005.01020.x/pdf
125	http://genomics.senescence.info/species/entry.php?species=Coleonyx_elegans
126	http://eol.org/pages/1056790/details
127	http://onlinelibrary.wiley.com/doi/10.1111/j.1095-8312.2000.tb01208.x/pdf
128	http://eol.org/pages/963840/details
129	https://link.springer.com/article/10.1007/s004350100044
130	http://genomics.senescence.info/species/entry.php?species=Coleonyx_variegatus
131	http://eol.org/pages/790141/details
132	http://onlinelibrary.wiley.com/doi/10.1111/j.1095-8312.2002.tb02089.x/pdf
133	http://reptile-database.reptarium.cz/species?genus=Hemitheconyx&species=caudicinctus&search_param=%28%28search%3D%27Hemitheconyx+caudicinctus%27%29%29
134	http://onlinelibrary.wiley.com/doi/10.1111/j.1095-8312.2006.00627.x/epdf
135	http://genomics.senescence.info/species/entry.php?species=Hemitheconyx_caudicinctus
136	http://reptile-database.reptarium.cz/species?genus=Gekko&species=hokouensis
137	http://www.ivb.cz/folia_zoologica/archive/58_113-122.pdf
138	https://books.google.co.uk/books?hl=es&lr=&id=jpts77fVJ94C&oi=fnd&pg=PP1&dq=phelsuma+guimbeaui+nesting+season&ots=dRVaYo_HeK&sig=JtWxzrC4b-G_HFzNP93Yj4Ixw5A#v=snippet&q=phelsuma%20guimbeaui&f=false
139	http://eol.org/pages/795002/details
140	http://ajpregu.physiology.org/content/255/3/R470
141	http://genomics.senescence.info/species/entry.php?species=Dipsosaurus_dorsalis
142	http://reptile-database.reptarium.cz/species?genus=Darevskia&species=rostombekowi
143	Aram Agasyan and Natalia Ananjeva. 2009. Darevskia rostombekovi. The IUCN Red List of Threatened Species 2009: e.T164563A5908109. http://dx.doi.org/10.2305/IUCN.UK.2009.RLTS.T164563A5908109.en. Downloaded on 15 December 2016.
144	http://lacerta.de/AS/Bibliografie/BIB_6463.pdf
145	http://eol.org/pages/289165/details
146	http://www.arkive.org/carpetane-rock-lizard/iberolacerta-cyreni/#ref2
147	http://www.nrcresearchpress.com/doi/abs/10.1139/cjz-2014-0096#.WTOSPHWGM8o
148	http://www.tandfonline.com/doi/pdf/10.1080/11250003.2004.9525575?needAccess=true
149	https://www.researchgate.net/profile/Katarina_Ljubisavljevic/publication/266591902_Female_reproductive_characteristics_of_the_Horvath's_rock_lizard_Iberolacerta_horvathi_from_Slovenia/links/54497a680cf244fe9ea60a17.pdf
150	http://ac.els-cdn.com/S1095643314001809/1-s2.0-S1095643314001809-main.pdf?_tid=3a2c2c6c-721a-11e6-9670-00000aacb35d&acdnat=1472936945_92625c20372b5bc17d261c18bc6a119a
151	http://www.lacerta.de/AS/Bibliografie/BIB_3048.pdf
152	http://www.jstor.org/stable/pdf/3545893.pdf?seq=1#page_scan_tab_contents
153	http://reptile-database.reptarium.cz/species?genus=Lacerta&species=bilineata
154	http://europepmc.org/abstract/med/12402524
155	http://eol.org/pages/792776/details
156	https://www.researchgate.net/publication/233589708_Distribution_and_ecology_of_lizards_in_the_Greek_Province_of_Evros
157	http://onlinelibrary.wiley.com/doi/10.1111/bij.12290/epdf
158	http://www.jstor.org/stable/pdf/1563974.pdf?seq=1#page_scan_tab_contents
159	http://eol.org/pages/792774/details
160	http://www.scielo.cl/pdf/ijmorphol/v34n2/art05.pdf
161	http://eol.org/pages/457011/details
162	http://www.jstor.org/stable/pdf/3892736.pdf?seq=1#page_scan_tab_contents
163	http://genomics.senescence.info/species/entry.php?species=Lacerta_viridis
164	http://reptile-database.reptarium.cz/species?genus=Podarcis&species=erhardii
165	http://reptile-database.reptarium.cz/species?genus=Podarcis&species=hispanicus
166	http://www.jstor.org/stable/pdf/1448340.pdf?seq=1#page_scan_tab_contents
167	http://www.sciencedirect.com/science/article/pii/000632079190045B
168	http://eol.org/pages/791008/details
169	http://www.jstor.org/stable/pdf/3892196.pdf?seq=1#page_scan_tab_contents
170	http://genomics.senescence.info/species/query.php?search=Podarcis+muralis
171	Crnobrnja-Isailovic, J., Vogrin, M., Corti, C., Pérez Mellado, V., Sá-Sousa, P., Cheylan, M., Pleguezuelos, J., Sindaco, R., Romano, A. & Avci, A. 2016. Podarcis siculus. The IUCN Red List of Threatened Species 2016: e.T61553A86151752. Downloaded on 10 September 2016.
172	http://www.sciencedirect.com/science/article/pii/S0024320501013261
173	http://onlinelibrary.wiley.com/doi/10.1111/j.0030-1299.2007.15989.x/epdf?r3_referer=wol&tracking_action=preview_click&show_checkout=1&purchase_site_license=LICENSE_DENIED
174	http://reptile-database.reptarium.cz/species?genus=Psammodromus&species=algirus
175	https://link.springer.com/article/10.1007/s004420050025
176	https://academic.oup.com/beheco/article-abstract/6/4/382/187102/Tail-loss-reduces-home-range-size-and-access-to?redirectedFrom=PDF
177	http://reptile-database.reptarium.cz/species?genus=Takydromus&species=sexlineatus
178	http://www.sciencedirect.com/science/article/pii/S0306456503000895
179	http://reptile-database.reptarium.cz/species?genus=Teira&species=dugesii&search_param=%28%28search%3D%27Teira+dugesii%27%29%29
180	http://www.udc.es/grupos/gibe/uploads/gibe/pedro%20galan/2003_Herpetol_J.pdf
181	http://genomics.senescence.info/species/entry.php?species=Teira_dugesii
182	http://reptile-database.reptarium.cz/species?genus=Natrix&species=maura
183	http://onlinelibrary.wiley.com.sci-hub.cc/doi/10.1111/j.1469-7998.1987.tb04472.x/abstract
184	https://www.researchgate.net/publication/249578787_Asymmetry_and_population_characteristics_in_dice_snakes_Natrix_tessellata_An_interpopulation_comparison
185	https://www.researchgate.net/profile/Xavier_Bonnet2/publication/230641436_Natrix_tessellata_on_Golem_Grad_FYR_of_Macedonia_a_natural_fortress_shelters_a_prosperous_snake_population/links/00b7d52d80b1074a67000000.pdf#page=159
186	http://www.eol.org/pages/791393/data
187	http://eol.org/pages/790510/details
188	http://www.jstor.org/stable/pdf/1443223.pdf?seq=1#page_scan_tab_contents
189	http://eol.org/pages/790510/data
190	http://genomics.senescence.info/species/entry.php?species=Storeria_dekayi
191	http://reptile-database.reptarium.cz/species?genus=Thamnophis&species=marcianus
192	http://www.jstor.org/stable/pdf/3672013.pdf?seq=1#page_scan_tab_contents
193	http://eol.org/pages/1055209/data
194	http://genomics.senescence.info/species/entry.php?species=Thamnophis_marcianus
195	http://reptile-database.reptarium.cz/species?genus=Tropidonophis&species=mairii
196	http://onlinelibrary.wiley.com/doi/10.1017/S0952836902001218/abstract
197	http://eol.org/pages/461523/data
198	http://www.jstor.org/stable/pdf/3892365.pdf?seq=1#page_scan_tab_contents
199	https://www.academia.edu/5512767/Sceloporus_anahuacus_Anahuacan_Graphic_Lizard_._Selected_body_temperature
200	http://ac.els-cdn.com/S1870345314701903/1-s2.0-S1870345314701903-main.pdf?_tid=518b96f4-5a5f-11e6-8f9a-00000aacb360&acdnat=1470327791_9838fdda2ffba14c7b15484603ab201d
201	http://reptile-database.reptarium.cz/species?genus=Sceloporus&species=chrysostictus&search_param=%28%28search%3D%27Sceloporus+chrysostictus%27%29%29
202	http://www.bioone.org/doi/pdf/10.1670/200-01A
203	http://reptile-database.reptarium.cz/species?genus=Sceloporus&species=cozumelae&search_param=%28%28search%3D%27Sceloporus+cozumelae%27%29%29
204	http://reptile-database.reptarium.cz/species?genus=Sceloporus&species=dugesii
205	http://www.bioone.org/doi/pdf/10.1894/GC-164.1
206	http://reptile-database.reptarium.cz/species?genus=Sceloporus&species=gadoviae
207	http://www.jstor.org/stable/pdf/30055402.pdf?seq=1#page_scan_tab_contents
208	http://eol.org/pages/790737/details
209	http://onlinelibrary.wiley.com/doi/10.1046/j.1095-8312.2002.00101.x/abstract
210	http://reptile-database.reptarium.cz/species?genus=Sceloporus&species=grammicus
211	https://www.jstor.org/stable/pdf/3672856.pdf?_=1470395570979
212	http://www.bioone.org/doi/pdf/10.1670/0022-1511%282002%29036%5B0225%3ARCOTSL%5D2.0.CO%3B2
213	http://reptile-database.reptarium.cz/species?genus=Sceloporus&species=melanorhinus&search_param=%28%28search%3D%27Sceloporus+melanorhinus%27%29%29
214	http://www.bioone.org/doi/pdf/10.1894/0038-4909%282006%2951%5B157%3ARCOMAF%5D2.0.CO%3B2
215	http://explorer.natureserve.org/servlet/NatureServe?searchName=Sceloporus+merriami
216	http://reptile-database.reptarium.cz/species?genus=Sceloporus&species=mucronatus&search_param=%28%28search%3D%27Sceloporus+mucronatus%27%29%29
217	http://www.jstor.org/stable/pdf/1564351.pdf
218	http://www.bioone.org/doi/pdf/10.3398/1527-0904%282007%2967%5B492%3AGADOOP%5D2.0.CO%3B2
219	http://reptile-database.reptarium.cz/species?genus=Sceloporus&species=occidentalis
220	http://www.jstor.org/stable/pdf/1562982.pdf?_=1470743207743
221	http://onlinelibrary.wiley.com/doi/10.1046/j.1095-8312.2002.00101.x/epdf
222	http://reptile-database.reptarium.cz/species?genus=Sceloporus&species=orcutti
223	http://eol.org/pages/790713/details
224	http://reptile-database.reptarium.cz/species?genus=Sceloporus&species=palaciosi
225	http://www.jstor.org/stable/pdf/1447406.pdf?_=1470701266600&seq=1#page_scan_tab_contents
226	http://reptile-database.reptarium.cz/species?genus=Sceloporus&species=poinsettii
227	http://www.scielo.org.mx/pdf/azm/v21n3/v21n3a4.pdf
228	http://genomics.senescence.info/species/entry.php?species=Sceloporus_poinsettii
229	http://reptile-database.reptarium.cz/species?genus=Sceloporus&species=scalaris&search_param=%28%28search%3D%27Sceloporus+scalaris%27%29%29
230	http://www.jstor.org/stable/pdf/3891734.pdf?_=1470664470608
231	http://www.jstor.org/stable/41717148?seq=2#page_scan_tab_contents SEXUAL DIMORPHISM AND BODY TEMPERATURES OF SCELOPORUS SINIFERUS FROM GUERRERO, MÉXICO
232	http://reptile-database.reptarium.cz/species?genus=Sceloporus&species=spinosus
233	http://www.bioone.org/doi/pdf/10.1670/0022-1511%282002%29036%5B0036%3ARCOTSL%5D2.0.CO%3B2#page=9&zoom=140,-13,409
234	http://www.bioone.org/doi/pdf/10.1894/0038-4909-58.1.54
235	Canseco-Márquez, L., Mendoza-Quijano, F. & Ponce-Campos, P. 2007. Sceloporus torquatus. The IUCN Red List of Threatened Species 2007: e.T64155A12749796. http://dx.doi.org/10.2305/IUCN.UK.2007.RLTS.T64155A12749796.en. Downloaded on 08 August 2016.
236	http://www.jstor.org/stable/pdf/1564933.pdf?_=1470657308218
237	http://www.jstor.org/stable/pdf/1563955.pdf
238	http://www.jstor.org/stable/pdf/3890671.pdf?_=1470654968294
239	http://onlinelibrary.wiley.com/doi/10.1034/j.1600-0706.2002.10915.x/epdf
240	http://reptile-database.reptarium.cz/species?genus=Sceloporus&species=variabilis
241	http://www.ncbi.nlm.nih.gov/pmc/articles/PMC4758805/pdf/ECE3-6-1753.pdf
242	http://reptile-database.reptarium.cz/species?genus=Uma&species=inornata
243	http://explorer.natureserve.org/servlet/NatureServe?searchName=Uma+inornata
244	http://explorer.natureserve.org/servlet/NatureServe?searchName=Uta+stansburiana
245	http://www.jstor.org/stable/pdf/1443314.pdf?_=1470757118526
246	http://reptile-database.reptarium.cz/species?genus=Phyllodactylus&species=lanei&search_param=%28%28genus%3D%27phyllodactylus%27%2Cexact%29%29
247	https://www.researchgate.net/publication/250067607_Reproduction_in_the_Lizard_Phyllodactylus_lanei_Squamata_Gekkonidae_from_the_Pacific_Coast_of_Mexico
248	Milan Vogrin, Claudia Corti, Valentin Pérez Mellado, Paulo Sá-Sousa, Marc Cheylan, Juan Pleguezuelos, Sherif Baha El Din, Iñigo Martínez-Solano. 2009. Tarentola mauritanica. The IUCN Red List of Threatened Species 2009: e.T61578A12496137. http://dx.doi.org/10.2305/IUCN.UK.2009.RLTS.T61578A12496137.en. Downloaded on 15 July 2016.
249	https://www.researchgate.net/publication/233486636_The_annual_cycle_of_oviduct_in_Tarentola_m_mauritanica_L_Reptilia_Gekkonidae
250	http://biozoojournals.ro/nwjz/content/v7n2/nwjz.111122.Zuffi.pdf
251	http://genomics.senescence.info/species/entry.php?species=Tarentola_mauritanica
252	http://reptile-database.reptarium.cz/species?genus=Eulamprus&species=heatwolei
253	https://link.springer.com/article/10.1007/s10211-005-0003-1
254	https://link.springer.com/article/10.1007/s00442-004-1640-1
255	http://eol.org/pages/794693/details
256	http://eol.org/pages/794680/details
257	http://www.sciencedirect.com/science/article/pii/S0003347280801357
258	http://explorer.natureserve.org/servlet/NatureServe?searchName=Scincella+lateralis NatureServe. 2015. NatureServe Explorer: An online encyclopedia of life [web application]. Version 7.1. NatureServe, Arlington, Virginia. Available http://explorer.natureserve.org. (Accessed: July 25, 2016 )
259	http://digitallibrary.amnh.org/bitstream/handle/2246/2651//v2/dspace/ingest/pdfSource/nov/N2442.pdf?sequence=1&isAllowed=y
260	http://cedar.wwu.edu/cgi/viewcontent.cgi?article=1035&amp;context=biology_facpubs
261	http://www.jstor.org/stable/pdf/3891498.pdf?seq=1#page_scan_tab_contents
262	http://cedar.wwu.edu/cgi/viewcontent.cgi?article=1035&amp;context=biology_facpubs
263	http://eol.org/pages/454775/details
264	http://www.jstor.org/stable/pdf/2409650.pdf?seq=1#page_scan_tab_contents
265	http://onlinelibrary.wiley.com/doi/10.1111/j.1469-7998.1999.tb01201.x/full
266	http://reptile-database.reptarium.cz/species?genus=Tropidurus&species=torquatus
267	http://www.nrcresearchpress.com/doi/abs/10.1139/cjz-2014-0002#.WTScC3WGM8o
268	http://reptile-database.reptarium.cz/species?genus=Varanus&species=exanthematicus
269	http://onlinelibrary.wiley.com/doi/10.1111/j.1748-1090.1997.tb01214.x/epdf?r3_referer=wol&tracking_action=preview_click&show_checkout=1&purchase_site_license=LICENSE_DENIED
270	http://genomics.senescence.info/species/entry.php?species=Varanus_exanthematicus
271	http://eol.org/pages/1055072/details
272	http://www.sciencedirect.com/science/article/pii/0006320796000080
273	http://genomics.senescence.info/species/entry.php?species=Varanus_salvator
274	http://eol.org/pages/452958/details
275	http://genomics.senescence.info/species/entry.php?species=Agkistrodon_contortrix
276	http://reptile-database.reptarium.cz/species?genus=Bothrops&species=jararacussu
277	http://www.ecoevo.com.br/publicacoes/pesquisadores/selma_santos/capitulos/reproductioninneotropicalpitviperswithemphasisonspeciesofthegenusbothrops_2002.pdf
278	http://onlinelibrary.wiley.com/doi/10.1017/S0952836901001030/epdf?r3_referer=wol&tracking_action=preview_click&show_checkout=1&purchase_site_license=LICENSE_DENIED
279	http://eol.org/pages/815843/details
280	http://genomics.senescence.info/species/entry.php?species=Crotalus_cerastes
281	http://eol.org/pages/963770/details
282	http://genomics.senescence.info/species/entry.php?species=Crotalus_molossus
283	http://reptile-database.reptarium.cz/species?genus=Crotalus&species=scutulatus
284	http://eaglemountainpublishing.s3.amazonaws.com/PDF/Biology%20of%20the%20Vipers/CH%2033_schuett.pdf
285	http://www.freepatentsonline.com/article/Texas-Journal-Science/128609490.html
286	http://genomics.senescence.info/species/entry.php?species=Crotalus_scutulatus
287	http://reptile-database.reptarium.cz/species?genus=Vipera&species=ursinii
288	https://www.researchgate.net/profile/David_Bird14/publication/265997833_Action_Plan_for_the_Conservation_of_the_Meadow_Viper_Vipera_ursinii_in_Europe/links/561e93f008aec7945a26cd12.pdf
289	http://booksandjournals.brillonline.com/content/journals/10.1163/156853808783431424
290	http://reptile-database.reptarium.cz/species?genus=Vipera&species=berus&search_param=%28%28search%3D%27Vipera+berus%27%29%29
291	http://booksandjournals.brillonline.com/content/journals/10.1163/156853881x00294 Ovarian cycle and reproductive dynamics in the female adder, Vipera berus (Reptilia, Viperidae)
292	http://rspb.royalsocietypublishing.org/content/royprsb/264/1380/455.full.pdf
293	http://eol.org/pages/1056566/details
294	http://genomics.senescence.info/species/entry.php?species=Caretta_caretta
295	http://eol.org/pages/455968/details
296	http://www.turtles.org/hawksd.htm
297	http://reptile-database.reptarium.cz/species?genus=Lepidochelys&species=olivacea
298	https://www.environment.gov.au/marine/marine-species/marine-turtles/oliveridley
299	http://eol.org/pages/815711/details
300	http://explorer.natureserve.org/servlet/NatureServe?searchName=Dermochelys+coriacea
301	Dass, R. (2011). Leatherback turtle (Dermochelys coriacea). Supplemental Volume: Species of Conservation Concern.
302	http://genomics.senescence.info/species/entry.php?species=Dermochelys_coriacea
303	https://peerj.com/articles/2914/
304	Cornejo et al. 2020. GBE

## Sheet: Supp Table 2
Supplementary Table 2. Data for 85 reptile species with known breeding season and shapefiles generated for this study.
	Order	Family	Species	Sex determination system	Reproductive mode	Ambient temprature (breeding season)	Temperature seasonality (breeding season)	Temperature between years fluctuation (breeding season)	Ambient precipitation (breeding season)	Precipitation seasonality (breeding season)	Precipitation between years fluctuation (breeding season)	Ambient temprature (all year)	Temperature seasonality (all year)	Temperature between years fluctuation (all year)	Ambient precipitation (all year)	Precipitation seasonality (all year)	Precipitation between years fluctuation (all year)	Start breeding season	End breeding season	Size (mean)	Mass (mean)	Male CL	Female CL	Unsexed CL	Male SVL	Female SVL	Unsexed SVL	Male mass	Female mass	Unsexed mass	Longevity	Z score (mean size)	Z score (mean mass)	Z score (longevity)	Z score (combined life history traits	Synonyms (other names)
1	Squamata	Agamidae	Amphibolurus_muricatus	TSD1	Oviparous2	18.9	8.73801	0.934617	62.3473	1068.26	1173.58	14.4	21.3345	0.71671	59.0435	913.091	953.096	Oct2	Feb2	9.11	28.3	NA	NA	NA	9.172	9.052	NA	28.92	27.72	NA	NA	-0.569327	-0.223083	NA	-0.396205	Lacerta_muricata;Agama_muricata;Grammatophora_muricata
2	Squamata	Agamidae	Calotes_versicolor	TSD1	Oviparous3	26.1	3.40048	0.139966	173.004	7911.84	536.39	26.2	3.6913	0.159681	108.75	7406.79	415.787	Jul3	Dec3	8.995	15.55	NA	NA	NA	9.014	8.984	NA	164	15.14	NA	55	-0.573155	-0.223815	-1.09279	-0.629921
3	Squamata	Agamidae	Lophognathus_temporalis	TSD1	Oviparous6	27.8716	0.41544	0.289307	252.992	6207.18	4475.83	27.2	2.88648	0.371124	62.0748	14923.3	2280.51	Dec7	Mar7	9.44	27.6825	NA	NA	NA	10.438	8.458	NA	37.7058	17.668	NA	NA	-0.558341	-0.223119	NA	-0.39073	Grammathophora_temporalis
4	Squamata	Anguidae	Elgaria_multicarinata	TSD1	Oviparous9	21.3604	5.52761	0.76578	0.50524	7.12327	6.74287	15.3168	31.3956	1.25082	11.9199	1245.43	781.319	Jun9	Jul9	NA	NA	NA	NA	NA	NA	NA	NA	NA	NA	NA	9.81	NA	NA	-0.887168	-0.887168	Elgaria_multicarinata;Gerrhonotus_multicarinatus
5	Squamata	Gekkonidae	Phelsuma_guentheri	TSD1	Oviparous11	22	5.07787	0.281915	126.35	15686.5	11089.3	23.1	4.26793	0.27229	121.45	17719.3	12464.4	Feb11	Sep11	12.225	57	NA	NA	NA	12.6512,13	11.812,13	NA	6113	5313	NA	17.814	-0.465624	-0.221434	-0.544462	-0.410507
6	Squamata	Gekkonidae	Phelsuma_guimbeaui	TSD1	Oviparous15,16	21.6	4.31935	0.284461	114.25	11160.3	7734.54	23.1	4.26793	0.27229	121.45	17719.3	12464.4	Mar15,16	Sep15,16	NA	NA	NA	NA	NA	NA	NA	NA	NA	NA	NA	7.117	NA	NA	-1.00283	-1.00283
7	Squamata	Gekkonidae	Phelsuma_madagascariensis	TSD1	Oviparous18	23.4976	5.25867	0.207088	108.062	19018.4	5264.07	22.7	4.33691	0.182684	95.001	15153.4	4064.33	Jan18	Jul18	NA	NA	NA	NA	NA	NA	NA	NA	NA	NA	NA	13.619	NA	NA	-0.724383	-0.724383	Phelsuma_madagascariensis;Gekko_madagascariensis
8	Squamata	Lacertidae	Podarcis_pityusensis	TSD1	Oviparous20	19.8	23.4859	0.928069	17.55	918.936	729.319	14.7	30.5746	1.22296	33.45	1500.05	1164.43	Apr21	Aug21	7	9.8	NA	NA	NA	NA	NA	722	NA	NA	9.822	NA	-0.639572	-0.224146	NA	-0.431859
9	Squamata	Phyllodactylidae	Tarentola_annularis	TSD1	Oviparous23	29.6738	7.04504	0.342421	0.711638	4.73521	0.788316	27.6	16.7167	0.413029	0.2	10.6677	2.20527	Mar24	Jul24	NA	NA	NA	NA	NA	NA	NA	NA	NA	NA	NA	11.825	NA	NA	-0.801491	-0.801491
10	Squamata	Scincidae	Eulamprus_tympanum	TSD1	Viviparous26	12.4341	6.1006	0.675289	72.4193	564.705	727.365	13.1	19.1726	0.767826	64.9147	860.608	832.369	Sep26	Nov26	8.07	10.3	NA	NA	NA	NA	NA	8.0726	NA	NA	10.326	NA	-0.60395	-0.224117	NA	-0.414033	Lygosoma_tympanum
11	Testudines	Carettochelyidae	Carettochelys_insculpta	TSD1	Oviparous27,28	26.1377	1.35687	0.237166	35.2657	943.673	1001.1	27.2	1.12478	0.21473	119.377	14380.7	2669.73	Jul27,28	Oct27,28	37.7667	225	30.229	37.129	4627	NA	NA	NA	NA	NA	22527,28	38.43	0.384692	-0.211784	0.338006	0.170305
12	Testudines	Chelidae	Acanthochelys_radiolata	GSD1	Oviparous31	25.9	0.584648	0.306642	99.0867	3203.2	3242.34	24.4	2.70211	0.260525	77.6928	2231.31	1775.85	Nov31	Mar31	16.95	NA	16.531	17.431	NA	NA	NA	NA	NA	NA	NA	NA	-0.308323	NA	NA	-0.308323	Emys_radiolata;Platemys_radiolata;Platemys_werneri;Platemys_gaudichaudii
13	Testudines	Chelidae	Chelodina_longicollis	GSD1	Oviparous32	19.2	7.96287	1.03105	54.431	624.324	712.897	16.6	27.3713	0.788809	44.1616	717.79	713.5	Oct32	Dec32	18.6	602	17.233	2033	NA	NA	NA	NA	NA	NA	60232	3734	-0.253392	-0.190128	0.278033	-0.0551625
14	Testudines	Chelidae	Emydura_subglobosa	GSD1	Oviparous35	25.8137	6.81948	0.611352	1.77215	204.55	128.33	27.5	9.94697	0.632389	29.8732	9770.55	2265.31	Aug35	Oct35	17.415	500	15.429	19.4329	NA	NA	NA	NA	NA	NA	50035	NA	-0.292842	-0.195987	NA	-0.244415	Euchelymys_subglobosa;Emydura_albertisii
15	Testudines	Chelidae	Mesoclemmys_gibba	GSD1	Oviparous36	25.8	0.276667	0.226989	137.102	1095.63	612.741	26.2	0.256336	0.186719	183.874	3150.18	968.398	Jul36	Aug36	NA	NA	NA	NA	NA	NA	NA	NA	NA	NA	NA	NA	NA	NA	NA	NA
16	Testudines	Chelidae	Phrynops_geoffroanus	GSD1	Oviparous37	25.1	0.98344	0.247096	84.59	7596.72	357.178	25.6	0.902936	0.236613	145.035	6839.16	400.227	Feb38	Aug38	NA	NA	NA	NA	NA	NA	NA	NA	NA	NA	NA	37.539	NA	NA	0.299452	0.299452
17	Testudines	Cheloniidae	Lepidochelys_kempii	TSD1	Oviparous40	24.0502	8.07013	0.505657	95.2219	745.608	369.756	19.6766	33.685	1.60549	93.3124	760.81	385.201	Apr40	Jul40	59.5	NA	60.541	58.541	NA	NA	NA	NA	NA	NA	NA	2042	1.10822	NA	-0.450218	0.329003	Thalassochelys_kempii
18	Testudines	Cheloniidae	Natator_depressus	TSD1	Oviparous43,44	26.7486	7.56777	0.504682	10.1002	11771	1735.06	27.3	5.42045	0.453713	35.3582	15427.9	3091.55	Jun43,44	Jan43,44	90	73000	NA	NA	9043	NA	NA	NA	NA	NA	7300043	NA	2.12361	3.96861	NA	3.04611	Chelonia_depressa
19	Testudines	Chelydridae	Chelydra_serpentina	TSD1	Oviparous45	22.4	13.929	1.43827	93.1084	243.553	323.915	13.3	88.9038	2.86798	78.8451	463.679	336.159	May45,46	Jul45,46	28.675	7300	30.1246,47	27.2346,47	NA	NA	NA	NA	930046	530046	NA	4748	0.082018	0.194623	0.706415	0.327686	Testudo_serpentina;Chelydra_osceola;Chelydra_serpentina
20	Testudines	Chelydridae	Macrochelys_temminckii	TSD1	Oviparous49,50	22.3	14.8687	1.07359	106.718	1658.82	1679.96	18.7261	54.4616	2.36292	99.0156	1499.64	1451.84	Apr49,51	Jun49,51	42.955	NA	46.9152	3952	NA	NA	NA	NA	NA	NA	NA	70.353	0.557418	NA	1.70455	1.13098	Chelonura_temminckii;Macroclemys_temminckii
21	Testudines	Dermatemydidae	Dermatemys_mawii	TSD1	Oviparous54,55	24.8	3.35739	0.342187	159.364	16102.6	3716.35	26	4.01654	0.361913	119.395	13250.6	2639.44	Sep54,55,56	Dec54,55,56	NA	NA	NA	NA	NA	NA	NA	NA	NA	NA	NA	11.357	NA	NA	-0.822911	-0.822911
22	Testudines	Emydidae	Chrysemys_picta	TSD1	Oviparous58	19.8	16.5155	1.36414	85.1568	189.309	234.159	9.7	102.297	2.62949	69.7425	459.723	268.905	May58	Jul58	13.745	NA	11.3959,60	16.16	NA	NA	NA	NA	NA	NA	NA	6161	-0.415022	NA	1.30615	0.445565	Chrysemys_marginata;Chrysemys_treleasei;Emys_oregoniensis;Chrysemys_dorsalis;Testudo_picta;Emys_bellii
23	Testudines	Emydidae	Clemmys_guttata	TSD1	Oviparous62	21.5	14.2967	1.41656	95.0094	615.78	700.492	11.537	87.44	2.91934	83.3448	810.709	773.699	May62	Jul62	10.63	NA	10.6163	10.6563	NA	NA	NA	NA	NA	NA	NA	3064	-0.518724	NA	-0.021835	-0.27028	Testudo_guttata
24	Testudines	Emydidae	Deirochelys_reticularia	TSD1	Oviparous65	20.3	42.9095	2.09202	98.8255	1864.03	1141.09	20.3	42.9095	2.09202	98.8255	1864.03	1141.09	Jan65	Dec65	15.715	NA	12.966	18.5366	NA	NA	NA	NA	NA	NA	NA	2467	-0.349438	NA	-0.278865	-0.314151
25	Testudines	Emydidae	Emydoidea_blandingii	TSD1	Oviparous68,69	20	4.75732	1.04798	83.1329	319.52	382.092	8.4	113.564	3.15065	70.3463	614.946	413.872	Jun68,69	Jul68,69	20.105	NA	20.457	19.767	NA	NA	NA	NA	NA	NA	NA	7771	-0.203289	NA	1.99156	0.894137	Emys_blandingii;Cistuda_blandingii
26	Testudines	Emydidae	Glyptemys_insculpta	GSD1	Oviparous72	18.1	16.31	1.38364	88.9191	434.888	526.343	8.3	96.9374	2.6609	80.9104	573.429	520.306	May72	Jul72	19.9595	1128	20.665573,74	19.253573,74	NA	NA	NA	NA	117373	108373	NA	6075	-0.208133	-0.159913	1.26331	0.298422	Testudo_insculpta;Clemmys_insculpta
27	Testudines	Emydidae	Graptemys_barbouri	TSD1	Oviparous76	26.2	12.9936	0.7977	118.11	3227.47	2377.58	19.4	45.5885	2.49532	108.568	2775.31	2166.42	Apr76	Aug76	17.625	NA	10.5977	24.6677	NA	NA	NA	NA	NA	NA	NA	31.778	-0.285851	NA	0.05099	-0.117431
28	Testudines	Emydidae	Graptemys_geographica	TSD1	Oviparous79,80	20.6	15.9931	1.82307	91.909	333.612	419.966	10.3	104.126	3.49536	77.6072	619.185	456.904	May79,80	Jul79,80	16.215	NA	11.6181	20.8281	NA	NA	NA	NA	NA	NA	NA	2082	-0.332792	NA	-0.450218	-0.391505	Emys_megacephala;Emys_lesueurii;Testudo_geographica
29	Testudines	Emydidae	Graptemys_nigrinoda	TSD1	Oviparous83	26.3	5.81344	0.733182	102.311	1660.83	1529.49	18.2852	56.0202	2.62598	102.311	2865.09	2617.82	May83	Aug83	13.035	400.5	9.9481	16.1381	NA	NA	NA	NA	99.384	701.784	NA	20.385	-0.438658	-0.201703	-0.437366	-0.359243
30	Testudines	Emydidae	Graptemys_ouachitensis	TSD1	Oviparous86,87	24.6	11.4375	1.15639	101.468	579.583	643.091	16	75.1179	2.70205	88.3698	830.568	746.206	May86,87	Jul86,87	16.405	NA	12.0788	20.7488	NA	NA	NA	NA	NA	NA	NA	1589	-0.326467	NA	-0.664409	-0.495438	Graptemys_pseudogeographica
31	Testudines	Emydidae	Graptemys_pseudogeographica	TSD1	Oviparous90,91	25	11.1307	1.01951	102.312	582.374	630.407	16.6	76.2515	2.65741	82.3447	870.664	721.844	May90,91	Jul90,91	16.395	NA	12.6492	20.1592	NA	NA	NA	NA	NA	NA	NA	35.493	-0.3268	NA	0.209492	-0.058654	Graptemys_pseudogeographica;Malacoclemmys_kohnii;Emys_pseudogeographica
32	Testudines	Emydidae	Graptemys_pulchra	TSD1	Oviparous94,95	25.4924	16.7573	1.05513	106.695	2089.43	2000.44	17.7	60.4092	2.72373	104.928	2671.59	2424.62	Apr94,95	Aug94,95	18.695	855.2	11.8696	25.5396	NA	NA	NA	NA	134.684	1575.88	NA	15.797	-0.25023	-0.175584	-0.634422	-0.353412
33	Testudines	Emydidae	Graptemys_versa	TSD1	Oviparous98,99	19.155	49.223	2.50084	53.3015	1747.47	1240.1	19.2	64.3621	2.54592	44.0602	1695.77	1283.83	Feb99	Jun99	11.715	NA	8.871	14.561	NA	NA	NA	NA	NA	NA	NA	NA	-0.482603	NA	NA	-0.482603	Graptemys_pseudogeographica
34	Testudines	Emydidae	Malaclemys_terrapin	TSD1	Oviparous101,102,103	24.8	12.6695	0.629671	102.874	1566.9	1028.44	20.0364	41.573	1.96462	91.5044	1488.29	1042.23	Apr101,102,103	Jul101,102,103	15.5348	587.925	12.251	18.8195103,104	NA	NA	NA	NA	310.711	865.151	NA	40106	-0.355438	-0.190937	0.406548	-0.0466092	Malaclemmys_littoralis;Emys_pileata;Testudo_terrapin;Emys_macrocephalus;Malaclemmys_macrospilota;Malacoclemmys_terrapin;Malaclemys_tuberculifera;Testudo_concentrica;Testudo_ocellata;Emys_centrata;Malaclemys_terrapin
35	Testudines	Emydidae	Pseudemys_concinna	TSD1	Oviparous107,108,109	24.2	32.6667	1.20538	105.053	993.709	962.948	18.1	59.117	2.28367	96.4004	1006.75	946.556	Mar107,108,109	Aug107,108,109	26.3775	1601.7	21.795110,111	30.96110,111	NA	NA	NA	NA	741.711	2461.71	NA	44112	0.00553114	-0.132703	0.577901	0.150243	Pseudemys_concinna;Emys_mobilensis;Pseudemys_floridana;Pseudemys_suwanniensis;Emys_hieroglyphica;Ptychemys_hoyi;Testudo_concinna;Testudo_floridana
36	Testudines	Emydidae	Pseudemys_floridana	TSD1	Oviparous113	19.2375	51.2482	2.37575	87.1392	1448.94	821.269	19.2375	51.2482	2.37575	87.1392	1448.94	821.269	Jan113	Dec113	NA	NA	NA	NA	NA	NA	NA	NA	NA	NA	NA	NA	NA	NA	NA	NA
37	Testudines	Emydidae	Pseudemys_nelsoni	TSD1	Oviparous114	27.4206	2.08568	0.226164	161.542	3830.65	2220.14	23.1201	22.2268	1.7553	93.0626	4886.3	1845.37	May114	Aug114	30.6	4020	NA	30.6114	NA	NA	NA	NA	NA	4020114	NA	26.1115	0.146104	0.00621111	-0.188904	-0.0121965	Chrysemys_nelsoni;Pseudemys_rubriventris
38	Testudines	Emydidae	Pseudemys_texana	TSD1	Oviparous116,117	26.5	8.51367	1.04288	69.0934	2523.21	1685.11	19.4	63.451	2.49454	50.3228	1701.98	1328.32	May116,117	Jul116,117	21.375	NA	14.2312	28.5212	NA	NA	NA	NA	NA	NA	NA	NA	-0.161009	NA	NA	-0.161009	Pseudemys_concinna
39	Testudines	Emydidae	Terrapene_carolina	TSD1	Oviparous119,120	24.2393	11.0553	1.07604	106.394	582.466	659.787	15.7053	71.4652	2.55485	93.5732	775.833	718.663	May119,120	Jul119,120	13.65	438.65	13.77121,122	13.53121,122	NA	NA	NA	NA	432.712	444.612	NA	138123	-0.418184	-0.199511	4.6047	1.329	Testudo_carolina;Cistudo_mexicana;Testudo_clausa;Cistudo_major;Cistudo_triunguis;Terrapene_bauri;Cistudo_yucatana
40	Testudines	Emydidae	Terrapene_coahuila	TSD1	Oviparous124	25.8788	3.20937	1.24689	34.2885	578.632	494.222	20.5485	44.935	1.73249	13.9	544.013	290.424	May124	Sep124	11.1025	NA	11.56125,126	10.645125,126	NA	NA	NA	NA	NA	NA	NA	18.8127	-0.502994	NA	-0.501624	-0.502309
41	Testudines	Emydidae	Terrapene_ornata	TSD1	Oviparous128,129	25.1	9.91567	1.02839	61.0336	396.486	408.963	16	75.5208	2.04016	37.15	687.875	319.745	May128,129	Aug128,129	11.104	342.225	10.947130,131	11.261130,131	NA	NA	NA	NA	332.581	351.871	NA	28.4132	-0.502944	-0.20505	-0.0903763	-0.266124	Cistudo_ornata
42	Testudines	Emydidae	Trachemys_scripta	TSD1	Oviparous133	24.8	19.6342	0.98219	86.0148	499.583	453.835	16.8	68.3895	2.07729	78.0379	583.972	455.33	Apr133	Aug133	17.98	933	16.8313	19.1313	NA	NA	NA	NA	NA	NA	933135	41.3136	-0.274033	-0.171115	0.462237	0.00569664	Pseudemys_scripta;Emys_troostii;Chrysemys_scripta;Emys_elegans;Testudo_scripta;Emys_cumberlandensis;Trachemys_scripta
43	Testudines	Geoemydidae	Heosemys_grandis	TSD1	Oviparous137	20.4	4.45637	0.785257	27.6121	1207.43	561.825	24.8	10.0461	0.401076	108.35	9164.06	775.639	Nov137,138	Dec137,138	NA	NA	NA	NA	NA	NA	NA	NA	NA	NA	NA	29.6139	NA	NA	-0.0389703	-0.0389703	Emys_siamensis;Geomyda_grandis
44	Testudines	Geoemydidae	Mauremys_annamensis	TSD1	Oviparous140,141	28.5	0.398703	0.233023	197.731	3281.21	3661.48	25.6619	15.5141	0.900514	110.738	13458.9	3498	May141	Jun141	18.4475	1391.5	17.785141,142	19.1114	NA	NA	NA	NA	1066141	1717141	NA	23.9143	-0.258469	-0.144777	-0.283148	-0.228798	Annamemys_merkleni;Annamemys_annamensis;Cyclemys_annamensis
45	Testudines	Geoemydidae	Mauremys_japonica	TSD1	Oviparous144	20.9163	29.6975	0.597959	184.122	7893.15	5138.89	15.6	65.6141	1.02434	132.923	8511.6	3392.26	Apr144	Aug144	13.6278	394.095	11.0505144,145,146	16.205144,145,146	NA	NA	NA	NA	182145	606.191	NA	16.2147	-0.418925	-0.202071	-0.613003	-0.411333	Emys_vulgaris
46	Testudines	Geoemydidae	Mauremys_mutica	TSD1	Oviparous148	26.7	7.36322	0.468117	194.221	4707.34	2820.23	22.4	32.289	1.22862	102.861	8113.13	1779.47	Apr149	Aug149	14.815	NA	14.9915	14.6415	NA	NA	NA	NA	NA	NA	NA	22.1151	-0.3794	NA	-0.360257	-0.369829	Emys_muticus
47	Testudines	Geoemydidae	Mauremys_nigricans	TSD1	Oviparous152	23.6	0.600582	0.387004	183.711	8520.75	1482.22	21.9	11.7927	0.520484	88.2525	10894.5	1279.09	Apr152	Jul152	NA	NA	NA	NA	NA	NA	NA	NA	NA	NA	NA	18153	NA	NA	-0.535894	-0.535894	Emys_nigricans;Chinemys_nigricans
48	Testudines	Geoemydidae	Mauremys_reevesii	TSD1	Oviparous154	25.2	4.71993	0.435413	174.369	1474.86	1093.08	16.3	71.6164	1.01006	93.726	3611.36	693.953	Jun154	Jul154	12.878	511.71	11.364145,155	14.392145,155	NA	NA	NA	NA	310.491	712.931	NA	24.2156	-0.443885	-0.195315	-0.270297	-0.303166	Emys_reevesii;Chinemys_reevesii;Chinemys_megalocephala;Emys_vulgaris;Geoclemys_grangeri;Mauremys_pritchardi;Damonia_unicolor;Geoclemys_paracaretta;Emys_japonica
49	Testudines	Geoemydidae	Melanochelys_trijuga	TSD1	Oviparous157	25.8449	0.553119	0.112944	175.247	3126.47	1700.82	25.7183	3.96507	0.190127	93.8565	8056.26	981.866	Aug157	Oct157	18.695	NA	15.0916	22.3158	NA	NA	NA	NA	NA	NA	NA	40159	-0.25023	NA	0.406548	0.078159	Emys_trijuga;Geoemyda_trijuga
50	Testudines	Geoemydidae	Pangshura_smithii	GSD1	Oviparous160	21.6	24.7663	0.488803	2.18861	62.4311	45.1212	27.2	36.9487	0.628528	9.24548	5773.1	707.563	Oct161	Dec161	NA	NA	NA	NA	NA	NA	NA	NA	NA	NA	NA	13.8162	NA	NA	-0.715815	-0.715815	Batagur_smithii;Kachuga_smithii
51	Testudines	Geoemydidae	Rhinoclemmys_areolata	TSD1	Oviparous163	27.5	0.230756	0.239706	144.414	3851.8	2863.04	26.3891	4.36009	0.473193	87.2754	6232.01	1853.47	May163	Aug163	NA	NA	NA	NA	NA	NA	NA	NA	NA	NA	NA	19.3164	NA	NA	-0.480204	-0.480204	Emys_areolata
52	Testudines	Geoemydidae	Rhinoclemmys_pulcherrima	TSD1	Oviparous165,166	25.3398	1.65848	0.223343	166.385	12052.2	2284.76	25	1.93901	0.213652	43.4451	12971.6	1536.69	May165,166	Dec165,166	16.6	NA	15.3167	17.9167	NA	NA	NA	NA	NA	NA	NA	20.4168	-0.319975	NA	-0.433082	-0.376529
53	Testudines	Geoemydidae	Siebenrockiella_crassicollis	GSD1	Oviparous169	26.6	0.0823748	0.109452	166.534	2243.44	642.615	25.9	0.995521	0.182096	149.415	5380.49	762.683	Apr169	Jun169	NA	NA	NA	NA	NA	NA	NA	NA	NA	NA	NA	16.717	NA	NA	-0.591584	-0.591584	Emys_crassilabris;Emys_nigra;Pangshura_cochinchinensis;Emys_crassicollis
54	Testudines	Kinosternidae	Claudius_angustatus	GSD1	Oviparous171	23	0.874438	0.575779	59.3944	922.489	471.954	26.1	4.44196	0.373549	96.1416	9962.14	1758.5	Nov172	Feb172	11.37	NA	11.8317	10.9117	NA	NA	NA	NA	NA	NA	NA	16.1173	-0.494089	NA	-0.617287	-0.555688
55	Testudines	Kinosternidae	Kinosternon_acutum	TSD1	Oviparous174	24	2.82255	0.376143	100.834	13257	2284.4	26	3.9798	0.32582	130.345	12753.5	2518.38	Sep174	Mar174	NA	235	NA	NA	NA	NA	NA	NA	NA	NA	235175	NA	NA	-0.21121	NA	-0.21121	Kinosternon_scorpioides
56	Testudines	Kinosternidae	Kinosternon_alamosae	TSD1	Oviparous176	28.3	0.447146	0.345087	138.564	853.786	953.265	23.1294	24.1231	0.686744	14.0092	3241.91	440.041	Jul177	Aug177	10.885	145.5	11.3218	10.4518	NA	NA	NA	NA	NA	145.518	NA	NA	-0.510235	-0.216351	NA	-0.363293
57	Testudines	Kinosternidae	Kinosternon_arizonense	TSD1	Oviparous178	27.5396	0.693043	0.514933	58.5557	364.954	341.97	19.938	41.8044	0.805603	11.2578	559.165	163.159	Jul178	Aug178	13.8125	NA	14.36179,180	13.265179,180	NA	NA	NA	NA	NA	NA	NA	NA	-0.412774	NA	NA	-0.412774	Kinosternon_flavescens
58	Testudines	Kinosternidae	Kinosternon_baurii	TSD1	Oviparous181	21.4946	32.1454	2.11035	93.7905	3299.61	1430.82	21.4946	32.1454	2.11035	93.7905	3299.61	1430.82	Jan181	Dec181	9.5375	171.5	8.37182	10.705181,182	NA	NA	NA	NA	NA	171.518	NA	49.6183	-0.555095	-0.214857	0.817795	0.0159476	Kinosternon_baurii;Cinosternum_baurii
59	Testudines	Kinosternidae	Kinosternon_creaseri	TSD1	Oviparous184	27	1.0504	0.171085	115.555	5844.56	2190.04	26.3	4.35049	0.533518	82.5092	5629.97	1993.94	Aug185,186	Oct185,186	11.6	207	NA	NA	11.6185,187	NA	NA	NA	NA	NA	207185187	NA	-0.486432	-0.212818	NA	-0.349625
60	Testudines	Kinosternidae	Kinosternon_flavescens	TSD1	Oviparous188,189	26.4	5.83327	0.970442	54.0811	402.282	384.498	18	62.8444	1.61384	28.4318	570.525	248.899	Jul188,189	Sep188,189	11.11	271.3	12.0119	10.21190,191	NA	NA	NA	NA	NA	271.319	NA	40192	-0.502744	-0.209124	0.406548	-0.101774	Kinosternon_flavescens;Cinosternon_flavescens
61	Testudines	Kinosternidae	Kinosternon_hirtipes	TSD1	Oviparous193	22.7	1.22019	0.400068	73.5402	1895.2	580.374	18.9	21.3507	0.65284	13.7953	1722.5	300.977	May194	Sep194	11	207.65	11.262	10.7419	NA	NA	NA	NA	212.72	202.619	NA	NA	-0.506406	-0.212781	NA	-0.359594	Kinosternon_murrayi;Cinosternon_hirtipes
62	Testudines	Kinosternidae	Kinosternon_leucostomum	TSD1	Oviparous196,197	25.3	1.21274	0.201108	170.901	6247.96	1022.51	25.3	1.21274	0.201108	170.901	6247.96	1022.51	Jan196,197,198	Dec196,197,198	16.4	NA	17.5199	15.3199	NA	NA	NA	NA	NA	NA	NA	19.22	-0.326633	NA	-0.484488	-0.405561
63	Testudines	Kinosternidae	Kinosternon_scorpioides	TSD1	Oviparous201	25.7	0.304588	0.15438	108.841	1490.51	360.639	25.6	0.423022	0.15921	104.184	1655.87	355.135	Aug201	Jun201	14.43	318.23	15.18202,204	13.68203,204	NA	NA	NA	NA	305.622	330.842	NA	44.7205	-0.392217	-0.206429	0.607887	0.00308058
64	Testudines	Kinosternidae	Kinosternon_sonoriense	TSD1	Oviparous206	25.4	2.9679	0.645773	49.4692	896.244	328.862	18.1	45.8377	0.968614	14.1119	674.638	206.844	Jun207,208	Sep207,208	11.1625	NA	10.94209,210	11.385209,210	NA	NA	NA	NA	NA	NA	NA	36.5211	-0.500996	NA	0.256614	-0.122191
65	Testudines	Kinosternidae	Kinosternon_subrubrum	TSD1	Oviparous212	23.9	61.2947	2.31629	96.9513	979.539	931.226	17.7	61.2947	2.31629	96.9513	979.539	931.226	Jan212,213	Dec212,213	8.785	NA	8.715212,214	8.855212,214	NA	NA	NA	NA	NA	NA	NA	40215	-0.580147	NA	0.406548	-0.0867995	Kinosternon_hippocrepis;Testudo_pensilvanica;Kinosternon_louisianae;Terrapene_boscii;Testudo_subrubra;Cinosternum_steindachneri
66	Testudines	Kinosternidae	Staurotypus_salvinii	GSD1	Oviparous216	24.7398	0.383038	0.231002	1.98153	672.974	252.124	26.1409	1.34391	0.253468	64.9902	16820.7	2680.22	Nov216,217	Feb216,217	17.096	743.33	NA	NA	17.0962	NA	NA	NA	NA	NA	743.332	26.3219	-0.303462	-0.18201	-0.180337	-0.221936
67	Testudines	Kinosternidae	Staurotypus_triporcatus	GSD1	Oviparous220	24.5361	3.15137	0.313634	132.345	11077.5	1753.57	25.7	3.78347	0.320364	102.838	10128.9	1501.05	Sep220	Dec	NA	NA	NA	NA	NA	NA	NA	NA	NA	NA	NA	33.5221	NA	NA	0.128099	0.128099	Terrapene_triporcata
68	Testudines	Kinosternidae	Sternotherus_carinatus	TSD1	Oviparous222	26.3	7.78461	0.70903	99.8773	1686.07	1758.76	18.9391	57.0976	2.38402	90.0867	1761.56	1747.42	May223,224	Jul223,224	10.645	209.85	10.915225,226	10.375225,226	NA	NA	NA	NA	242.623	177.123	NA	29.3227	-0.518225	-0.212654	-0.0518218	-0.2609	Aromochelys_carinata
69	Testudines	Kinosternidae	Sternotherus_minor	TSD1	Oviparous228,229	24.12	47.0515	2.82006	105.64	2012.71	1666.29	18.8	50.2831	2.4803	107.5	1927.89	1621.66	Oct228,229	Jul228,229	10.705	206.2	11.0823	10.3323	NA	NA	NA	NA	231.723	180.723	NA	23.9231	-0.516227	-0.212864	-0.283148	-0.337413	Sternotherus_peltifer;Goniochelys_minor;Kinosternon_minor
70	Testudines	Kinosternidae	Sternotherus_odoratus	TSD1	Oviparous232	19.1	69.821	2.02595	90.9132	560.163	514.082	15.1	74.4541	2.51284	86.8996	628.784	565.074	Feb233,234,235	Aug233,234,235	8.5825	NA	8.56236,237,238	8.605236,237,238	NA	NA	NA	NA	NA	NA	NA	54.8239	-0.586888	NA	1.04055	0.226833	Kinosternum_guttatum;Ozotheca_tristycha;Kinosternon_odoratum;Testudo_odorata;Testudo_glutinata
71	Testudines	Pelomedusidae	Pelomedusa_subrufa	TSD1	Oviparous240	23.7	0.373743	0.158573	46	566.383	200.512	23.1	4.21151	0.197881	35.05	791.358	154.249	Sep240,241	Feb240,241	19.417	NA	20.4522	18.3822	NA	NA	NA	NA	NA	NA	NA	20.1242	-0.226193	NA	-0.445934	-0.336064
72	Testudines	Pelomedusidae	Pelusios_castaneus	TSD1	Oviparous243	27.8	0.876679	0.245692	26.7125	1180.94	200.86	25.9	1.56294	0.195512	107.439	5232.63	283.73	Feb243	Mar243	14.8167	NA	14.2333	15.4243	NA	NA	NA	NA	NA	NA	NA	41244	-0.379344	NA	0.449386	0.0350207
73	Testudines	Podocnemididae	Podocnemis_erythrocephala	TSD1	Oviparous245	26.8	0.201058	0.219639	120.732	1515.79	1682.83	26.3	0.301634	0.192478	179.223	6243.55	1972.13	Oct245	Dec245	21.2875	1137.9	19246247	23.575246,247	NA	NA	NA	NA	785.925	1489.92	NA	18248	-0.163922	-0.159345	-0.535894	-0.286387	Podocnemis_agassizi;Emys_erythrocephala;Podocnemis_coutinhii
74	Testudines	Podocnemididae	Podocnemis_expansa	TSD1	Oviparous249,250	26.5	0.232556	0.243931	114.565	1235.97	350.669	26.2	0.270592	0.184296	172.313	2978.06	593.147	Aug249	Oct249	44.38	3500	38.2925	63.2525	31.6252	NA	NA	NA	NA	NA	3500252	25.3253	0.604858	-0.0236591	-0.223175	0.119341	Emys_expansa;Hydraspis_bitentaculata;Podocnemis_expansa;Emys_amazonica;Testudo_arrau
75	Testudines	Podocnemididae	Podocnemis_lewyana	TSD1	Oviparous254	26.1	0.243123	0.265142	138.079	7224.03	2268.05	26	0.251946	0.239222	155.378	7769.39	2269.75	Dec254	Sep254	35.675	3600	27.6526	43.7255	NA	NA	NA	NA	1600254	5600254	NA	NA	0.315057	-0.0179148	NA	0.148571
76	Testudines	Podocnemididae	Podocnemis_sextuberculata	TSD1	Oviparous256,257	26.8	0.159145	0.240064	159.318	873.102	866.191	26.5	0.260355	0.191846	190.282	2904.14	1301.34	Sep256,257	Oct256,257	22.275	2300	19.8258	24.75257,258	NA	NA	NA	NA	NA	2300257	NA	NA	-0.131047	-0.0925904	NA	-0.111818	Podocnemis_expansa;Bartlettia_pitipii
77	Testudines	Podocnemididae	Podocnemis_unifilis	TSD1	Oviparous249	26.2	0.195	0.277989	102.182	247.549	315.543	26.1	0.300462	0.197126	183.455	3643.93	681.693	Aug249	Sep249	31.3933	1862	27.8526	39.6326	26.7252	NA	NA	NA	1357260	2329260	1900252	NA	0.172515	-0.11775	NA	0.0273823	Chelys_lata;Testudo_terekay;Emys_cayennensis
78	Testudines	Testudinidae	Eurotestudo_hermanni	TSD1	Oviparous261	19.9	12.5471	0.550659	29.9817	437.587	174.949	12.8	40.0413	0.748893	46.1479	791.846	441.041	May261	Jul261	19.1562	774	18.0525262,263	20.26262,263	NA	NA	NA	NA	623263	925263	NA	90264	-0.234874	-0.180248	2.54846	0.711113
79	Testudines	Testudinidae	Geochelone_elephantopus	TSD1	Oviparous265,266	20.4	1.11352	0.930562	50.1	2348.08	2345.24	21.8	3.40922	0.726726	55.45	6969.15	6938.27	Jun265,266	Dec265,266	NA	NA	NA	NA	NA	NA	NA	NA	NA	NA	NA	NA	NA	NA	NA	NA
80	Testudines	Testudinidae	Gopherus_agassizii	TSD1	Oviparous267,268	27.5	15.05	0.924351	1.72191	144.533	64.2399	19.7	55.3683	1.40555	7.99109	245.79	203.607	May267,268,269	Jul267,268,269	23.34	NA	23.7927	22.8927	NA	NA	NA	NA	NA	NA	NA	62.8271	-0.0955913	NA	1.38326	0.643834	Xerobates_lepidocephalus;Xerobates_agassizii
81	Testudines	Testudinidae	Gopherus_polyphemus	TSD1	Oviparous272	25.0099	11.8101	0.645274	123.028	3491.83	1636.85	20.613	38.5699	2.19757	101.504	2876.43	1584.29	Apr272	Jul272	25.88	NA	25.085273,274	26.675273,274	NA	NA	NA	NA	NA	NA	NA	NA	-0.0110313	NA	NA	-0.0110313	Testudo_polyphemus
82	Testudines	Testudinidae	Malacochersus_tornieri	TSD1	Oviparous275	20.9	0.588764	0.163255	1.15	6.30787	5.27471	22.7	1.50805	0.209163	52.805	3207.15	679.446	Jul275	Aug275	14.76	390	14.7528	14.7728	NA	NA	NA	NA	370276	410276	NA	25.9277	-0.381231	-0.202306	-0.197472	-0.260336	Testudo_tornieri
83	Testudines	Testudinidae	Testudo_graeca	TSD1	Oviparous278,279	23.2	26.1682	0.356629	24.7045	320.01	60.9036	13.3	51.3494	0.498525	32.6131	332.834	92.555	Apr278,279	Jul278,279	15.32	NA	14.2128	16.4328	NA	NA	NA	NA	NA	NA	NA	127281	-0.362588	NA	4.13348	1.88544	Testudo_zarudnyi;Testudo_anamurensis;Testudo_armeniaca;Testudo_whitei;Testudo_ibera;Testudo_floweri;Testudo_antakyensis;Testudo_flavominimaralis;Furculachelys_nabeulensis;Testudo_graeca;Testudo_nikolskii;Testudo_terrestris;Testudo_buxtoni;Testudo_perses;Testudo_pallasi
84	Testudines	Trionychidae	Apalone_mutica	GSD1	Oviparous882	25.0275	12.4716	1.11183	92.25	713.329	689.411	16.6	82.196	2.73644	73.5925	929.715	698.604	May882	Jul882	18.99	NA	15.6528	22.3328	NA	NA	NA	NA	NA	NA	NA	20284	-0.240409	NA	-0.450218	-0.345313	Apalone_mutica;Trionyx_muticus
85	Testudines	Trionychidae	Apalone_spinifera	GSD1	Oviparous285	24	8.54676	0.642796	71.25	161.946	170.654	14.9	66.7622	1.46302	51.6315	397.589	170.831	May286	Aug286	21.8533	NA	17.6929	29.8729	18288	NA	NA	NA	NA	NA	NA	25.2289	-0.145084	NA	-0.227459	-0.186272	Platypeltis_agassizii;Trionyx_ater;Trionyx_spinifer;Amyda_spinifera;Apalone_hudsonica;Trionyx_spiniferus;Apalone_spinifera;Aspidonectes_asper;Aspidonectes_emoryi
REFERENCES
References
1	Tree of Sex http://treeofsex.org/
2	http://onlinelibrary.wiley.com/doi/10.1111/j.1442-9993.2000.tb00070.x/epdf
3	http://eol.org/pages/1056997/details
4	http://www.bioone.org/doi/pdf/10.1670/0022-1511%282002%29036%5B0001%3ASDAFRC%5D2.0.CO%3B2
5	http://genomics.senescence.info/species/entry.php?species=Calotes_versicolor
6	http://reptile-database.reptarium.cz/species?genus=Gowidon&species=temporalis
7	http://ac.els-cdn.com/S1096495909000384/1-s2.0-S1096495909000384-main.pdf?_tid=a1a64150-4da0-11e6-88d0-00000aab0f02&acdnat=1468926478_94c6240f426e810d1c7efb2501673bd5
8	http://www.bioone.org/doi/pdf/10.1670/11-084
9	http://www.jstor.org/stable/pdf/3890636.pdf?_=1469535381776
10	http://genomics.senescence.info/species/entry.php?species=Elgaria_multicarinata
11	Beolens B, Watkins M, Grayson M. (2011). The Eponym Dictionary of Reptiles. Baltimore, Maryland: Johns Hopkins University Press. xiii + 296 pp. ISBN 978-1-4214-0135-5. (Phelsuma guentheri, pp. 110-111).
12	http://www.arkive.org/round-island-day-gecko/phelsuma-guentheri/
13	Home range, habitat use and social behaviour of the endangered Mauritian gecko Phelsuma guentheri
	http://www.uwinst.uzh.ch/publications/Thomas_Gerner.pdf
14	http://genomics.senescence.info/species/entry.php?species=Phelsuma_guentheri
15	Henkel, F.-W. and W. Schmidt (1995) Amphibien und Reptilien Madagaskars, der Maskarenen, Seychellen und Komoren. Ulmer Stuttgart. ISBN 3-8001-7323-9
16	McKeown, Sean (1993) The general care and maintenance of day geckos. Advanced Vivarium Systems, Lakeside CA
17	http://genomics.senescence.info/species/entry.php?species=Phelsuma_guimbeaui
18	http://eol.org/pages/791148/details
19	http://genomics.senescence.info/species/entry.php?species=Phelsuma_madagascariensis
20	http://reptile-database.reptarium.cz/species?genus=Podarcis&species=pityusensis
21	http://www.arkive.org/ibiza-wall-lizard/podarcis-pityusensis/
22	http://www.jstor.org/stable/pdf/1563974.pdf?seq=1#page_scan_tab_contents
23	http://reptile-database.reptarium.cz/species?genus=Tarentola&species=annularis
24	http://www.kasparek-verlag.de/PDF%20Abstracts/PDF31%20Abstracts/023-038%20Ibrahim.pdf
25	http://genomics.senescence.info/species/entry.php?species=Tarentola_annularis
26	https://link.springer.com/article/10.1007/s00442-004-1640-1
27	http://animaldiversity.org/accounts/Carettochelys_insculpta/
28	http://eol.org/pages/1056984/details
29	https://peerj.com/articles/2914/
30	http://genomics.senescence.info/species/entry.php?species=Carettochelys_insculpta
31	Mocelin, Márcia a. Fernandes, Ronaldo Porto, Marcovan Fernandes, Daniel S.. (2008). Reproductive Biology and Notes on Natural History of the Side-necked Turtle Acanthochelys radiolata (Mikan, 1820) in Captivity (Testudines: Chelidae). South American Journal of Herpetology, 3, 223-228. http://www.bioone.org/doi/pdf/10.2994/1808-9798-3.3.223
32	http://eol.org/pages/795417/details
33	https://peerj.com/articles/2914/
34	http://genomics.senescence.info/species/entry.php?species=Chelodina_longicollis
35	http://eol.org/pages/455894/details
36	http://reptile-database.reptarium.cz/species?genus=Mesoclemmys&species=gibba
37	http://reptile-database.reptarium.cz/species?genus=Phrynops&species=geoffroanus
38	http://www.tandfonline.com/doi/pdf/10.1076/snfe.36.1.57.8887?needAccess=true
39	http://genomics.senescence.info/species/entry.php?species=Phrynops_geoffroanus
40	http://eol.org/pages/1056176/details
41	https://peerj.com/articles/2914/
42	http://genomics.senescence.info/species/entry.php?species=Lepidochelys_kempii
43	http://www.arkive.org/flatback-turtle/natator-depressus/
44	http://eol.org/pages/791397/details
45	http://eol.org/pages/795409/details
46	COSEWIC. (2008). Assessment and status report on the Snapping Turtle Chelydra serpentina in Canada, 1-47.
	http://publications.gc.ca/collections/collection_2009/ec/CW69-14-565-2009E.pdf
47	https://peerj.com/articles/2914/
48	http://genomics.senescence.info/species/entry.php?species=Chelydra_serpentina
49	http://eol.org/pages/791511/details
50	http://animaldiversity.org/accounts/Macrochelys_temminckii/
51	http://myfwc.com/wildlifehabitats/imperiled/profiles/reptiles/alligator-snapping-turtle/
52	https://peerj.com/articles/2914/
53	http://genomics.senescence.info/species/entry.php?species=Macrochelys_temminckii
54	http://animaldiversity.org/accounts/Dermatemys_mawii/
55	http://eol.org/pages/815713/details
56	http://www.iucnredlist.org/details/6493/0
57	http://genomics.senescence.info/species/entry.php?species=Dermatemys_mawii
58	http://www.jstor.org/stable/pdf/1446291.pdf?_=1467326816915&seq=1#page_scan_tab_contents
59	http://www.jstor.org/stable/pdf/1467026.pdf
60	https://peerj.com/articles/2914/
61	http://genomics.senescence.info/species/entry.php?species=Chrysemys_picta
62	http://eol.org/pages/1056844/details
63	https://peerj.com/articles/2914/
64	http://genomics.senescence.info/species/entry.php?species=Clemmys_guttata
65	http://eol.org/pages/795113/details
66	https://peerj.com/articles/2914/
67	http://genomics.senescence.info/species/entry.php?species=Deirochelys_reticularia
68	http://animaldiversity.org/accounts/Emydoidea_blandingii/
69	http://eol.org/pages/1056352/details
70	https://peerj.com/articles/2914/
71	http://genomics.senescence.info/species/entry.php?species=Emydoidea_blandingii
72	http://eol.org/pages/1056845/details
73	http://www.canadianfieldnaturalist.ca/cfn/index.php/cfn/article/view/739
	Ecological Aspects of a Wood Turtle, Glyptemys insculpta,
	Population at the Northern Limit of its Range in Québec
74	https://peerj.com/articles/2914/
75	http://genomics.senescence.info/species/entry.php?species=Glyptemys_insculpta
76	van Dijk, P.P. 2016. Graptemys barbouri. The IUCN Red List of Threatened Species 2016: e.T9496A97417240. Downloaded on 01 July 2016.
77	https://peerj.com/articles/2914/
78	http://genomics.senescence.info/species/entry.php?species=Graptemys_barbouri
79	http://animaldiversity.org/accounts/Graptemys_geographica/
80	http://eol.org/pages/456487/details
81	https://peerj.com/articles/2914/
82	http://genomics.senescence.info/species/entry.php?species=Graptemys_geographica
83	Blankenship, Emmett L Butterfield, Brian P Godwin, James C. (2008). Graptemys nigrinoda Cagle 1954 - black-knobbed map turtle, black-knobbed sawback. Conservation Biology of Freshwater Turtles and Tortoises - Chelonian Research Monographs, No. 5, 5, 005.1-005.6. URL: http://www.iucn-tftsg.org/wp-content/uploads/file/Accounts/crm_5_005_nigrinoda_v1_2008.pdf
84	Lindeman, Peter V.. (2016). Diets of Syntopic Black-knobbed Sawbacks (Graptemys nigrinoda) and Alabama Map Turtles (Graptemys pulchra) in the Alabama River. The American Midland Naturalist, 175, 194-205.
85	http://genomics.senescence.info/species/entry.php?species=Graptemys_nigrinoda
86	http://explorer.natureserve.org/servlet/NatureServe?searchName=Graptemys+ouachitensis
87	eol.org/pages/456491/details
88	https://peerj.com/articles/2914/
89	https://www.iucnredlist.org/species/165599/97423209
90	http://animaldiversity.org/accounts/Graptemys_pseudogeographica/
91	http://eol.org/pages/456492/details
92	https://peerj.com/articles/2914/
93	http://genomics.senescence.info/species/entry.php?species=Graptemys_pseudogeographica
94	http://explorer.natureserve.org/servlet/NatureServe?searchName=Graptemys+pulchra
95	http://eol.org/pages/793417/details
96	https://peerj.com/articles/2914/
97	http://genomics.senescence.info/species/entry.php?species=Graptemys_pulchra
98	http://www.texasturtles.org/Aspects_of_life_history_of_Texas_Map_Turtle.pdf
99	Vogt, R. C.. (1981). Graptemys versa Stejneger 1925 Texas map turtle. Society for the Study of Amphibians and Reptiles., 280.
100	https://peerj.com/articles/2914/
101	http://animaldiversity.org/accounts/Malaclemys_terrapin/
102	http://eol.org/pages/1055887/details
103	Sheridan, Claire Marie. (2010). Mating system and dispersal patterns in the diamondback terrapin ( Malaclemys terrapin ). https://idea.library.drexel.edu/islandora/object/idea%3A3323
104	https://peerj.com/articles/2914/
105	Tulipani, Diane C.. (2013). Foraging ecology and habitat use of the northern diamondback terrapin (Malaclemys terrapin terrapin) in southern Chesapeake Bay.
106	http://genomics.senescence.info/species/entry.php?species=Malaclemys_terrapin
107	http://www.arkive.org/river-cooter/pseudemys-concinna/
108	http://eol.org/pages/1055547/details
109	Beach, Melbourne Natural, Florida Inventory, Areas. (2008). Pseudemys concinna ( Le Conte 1830 ) - River Cooter. Conservation Biology of Freshwater Turtles and Tortoises: A Compilation Project of the IUCN/SSC Tortoise and Freshwater Turtle Specialist Group.
110	Dreslik, M.. (1997). Ecology of the River Cooter Pseudemys concinna in a sourthern Illinois floodplain lake. Herpetological Natural History, 5, 135, 145.
111	https://peerj.com/articles/2914/
112	http://genomics.senescence.info/species/entry.php?species=Pseudemys_concinna
113	MATTHEW J. ARESCO. (2004). Reproductive Ecology of Pseudemys floridana and Trachemys scripta (Testudines: Emydidae) in Northwestern Florid. Journal of Herpetology, 38, 249-256.
114	Jackson, Dale R. (2010). Pseudemys nelsoni Carr 1938 - Florida red-bellied turtle. Conservation Biology of Freshwater Turtles and Tortoises - Chelonian Research Monographs, No. 5, 5.
115	http://genomics.senescence.info/species/entry.php?species=Pseudemys_nelsoni
116	http://explorer.natureserve.org/servlet/NatureServe?searchName=Pseudemys+texana
117	http://eol.org/pages/1055541/details
118	https://peerj.com/articles/2914/
119	http://animaldiversity.org/accounts/Terrapene_carolina/
120	http://eol.org/pages/1055222/details
121	http://www.nrcresearchpress.com/doi/abs/10.1139/z97-773#.WTTXgHWGM8o
122	https://peerj.com/articles/2914/
123	http://genomics.senescence.info/species/entry.php?species=Terrapene_carolina
124	http://www.iucn-tftsg.org/wp-content/uploads/file/Accounts/crm_5_049_coahuila_v1_2011.pdf
125	https://www.jstor.org/stable/pdf/3670497.pdf
126	https://peerj.com/articles/2914/
127	http://genomics.senescence.info/species/entry.php?species=Terrapene_coahuila
128	http://explorer.natureserve.org/servlet/NatureServe?searchName=Terrapene+ornata
129	http://eol.org/pages/1055219/details
130	http://www.bioone.org/doi/pdf/10.1674/0003-0031%282002%29148%5B0416%3AARAOBO%5D2.0.CO%3B2
131	https://peerj.com/articles/2914/
132	http://genomics.senescence.info/species/entry.php?species=Terrapene_ornata
133	MATTHEW J. ARESCO. (2004). Reproductive Ecology of Pseudemys floridana and Trachemys scripta (Testudines: Emydidae) in Northwestern Florid. Journal of Herpetology, 38, 249-256.
134	https://peerj.com/articles/2914/
135	http://shaimeirilab.weebly.com/uploads/5/5/3/3/5533843/slavenko_et_al._2015_predictors_of_turtle_home_range_sizes.pdf
136	http://genomics.senescence.info/species/entry.php?species=Trachemys_scripta
137	http://www.heosemys.org/grandis.php
138	Ernst, C.H. and Barbour, R.W. (1989): Turtles of the World (Smithsonian Institution Press - London/Washington D.C.), pp.157-158 keywords: general, anatomy, taxonomy
139	http://genomics.senescence.info/species/entry.php?species=Heosemys_grandis
140	http://reptile-database.reptarium.cz/species?genus=Mauremys&species=annamensis
141	Mccormack T, Dawson J. , Hendrie D. ,Ewert M. , Iverson J. , Hatcher R. and Goode J.. (2014). Mauremys annamensis ( Siebenrock 1903 ) - Vietnamese Pond Turtle , Annam Pond Turtle , Rùa Trung B?. Conservation Biology of Freshwater Turtles and Tortoises. URL: http://www.iucn-tftsg.org/wp-content/uploads/file/Accounts/crm_5_081_annamensis_v1_2014.pdf
142	https://peerj.com/articles/2914/
143	http://genomics.senescence.info/species/entry.php?species=Mauremys_annamensis
144	Yasukawa, Yuichirou Yabe, Takashi Ota, Hidetoshi. (2008). Mauremys japonica (Temminck and Schlegel 1835) - Japanese pond turtle. Conservation Biology of Freshwater Turtles and Tortoises, 5. URL: http://www.iucn-tftsg.org/wp-content/uploads/file/Accounts/crm_5_003_japonica_v1_2008.pdf
145	Haramura, Takashi Yamane, Machiko Mori, Akira. (2008). Preliminary Survey on the Turtle Community in a Lotic Environment of the Kizu River. Current Herpetology, 27, 101-108. URL: http://www.bioone.org.biblioteca.ibt.unam.mx:2048/doi/pdf/10.3105/1881-1019-27.2.101
146	https://peerj.com/articles/2914/
147	http://genomics.senescence.info/species/entry.php?species=Mauremys_japonica
148	http://europepmc.org/abstract/cba/543878
149	http://onlinelibrary.wiley.com/doi/10.1002/zoo.20265/abstract
150	https://peerj.com/articles/2914/
151	http://genomics.senescence.info/species/entry.php?species=Mauremys_mutica
152	http://www.iucn-tftsg.org/wp-content/uploads/file/Accounts/crm_5_068_nigricans_v1_2012.pdf
153	http://genomics.senescence.info/species/entry.php?species=Mauremys_nigricans
154	http://www.arkive.org/chinese-pond-turtle/mauremys-reevesii/
155	https://peerj.com/articles/2914/
156	http://genomics.senescence.info/species/entry.php?species=Mauremys_reevesii
157	http://www.arkive.org/indian-black-turtle/melanochelys-trijuga/
158	https://peerj.com/articles/2914/
159	http://genomics.senescence.info/species/entry.php?species=Melanochelys_trijuga
160	http://reptile-database.reptarium.cz/species?genus=Pangshura&species=smithii
161	http://nmcg.nic.in/BioRep.aspx
162	http://genomics.senescence.info/species/entry.php?species=Pangshura_smithii
163	van Dijk, P.P., Lee, J., Calderón Mandujano, R., Flores-Villela, O. & Lopez-Luna, M.A. 2007. Rhinoclemmys areolata. The IUCN Red List of Threatened Species 2007: e.T63664A12694597. http://dx.doi.org/10.2305/IUCN.UK.2007.RLTS.T63664A12694597.en. Downloaded on 27 June 2016.
164	http://genomics.senescence.info/species/entry.php?species=Rhinoclemmys_areolata
165	http://animaldiversity.org/accounts/Rhinoclemmys_pulcherrima/
166	http://eol.org/pages/790816/details
167	https://peerj.com/articles/2914/
168	http://genomics.senescence.info/species/entry.php?species=Rhinoclemmys_pulcherrima
169	http://eol.org/pages/460737/details
170	http://genomics.senescence.info/species/entry.php?species=Siebenrockiella_crassicollis
171	http://reptile-database.reptarium.cz/species?genus=Claudius&species=angustatus
172	http://repositorio.fciencias.unam.mx:8080/xmlui/bitstream/handle/11154/140839/26.Flores-Villela%26Zug.pdf?sequence=1
	Reproductive Biology of the Chopontil, Claudius angustatus (Testudines: Kinosternidae), in Southern Veracruz, Mexico
173	http://genomics.senescence.info/species/entry.php?species=Claudius_angustatus
174	https://books.google.co.uk/books?id=XcgDAAAAQBAJ&pg=PA396&lpg=PA396&dq=kinosternon+acutum+nesting+season&source=bl&ots=VgIP9eocj9&sig=1e1nvTAwQfR4LOKuzWzIwvKqaZc&hl=es-419&sa=X&sqi=2&ved=0ahUKEwj51JiDhtzNAhXJAsAKHW8PCWkQ6AEIHDAA#v=onepage&q=kinosternon%20acutum%20nesting%20season&f=false
175	http://shaimeirilab.weebly.com/uploads/5/5/3/3/5533843/slavenko_et_al._2015_predictors_of_turtle_home_range_sizes.pdf
176	http://www.jstor.org/stable/pdf/3671819.pdf
177	Frost, D., Hammerson, G. & Gadsden, H. 2016. Kinosternon alamosae. The IUCN Red List of Threatened Species 2016: e.T63665A97379006. Downloaded on 05 July 2016.
178	Frost, D., Hammerson, G. & Gadsden, H. 2016. Kinosternon arizonense. The IUCN Red List of Threatened Species 2016: e.T63666A97379712. Downloaded on 05 July 2016.
179	http://www.jstor.org/stable/pdf/3672164.pdf
180	https://peerj.com/articles/2914/
181	http://www.jstor.org/stable/pdf/1447971.pdf
182	https://peerj.com/articles/2914/
183	http://genomics.senescence.info/species/entry.php?species=Kinosternon_baurii
184	http://reptile-database.reptarium.cz/species?genus=Kinosternon&species=creaseri
185	http://www.jstor.org/stable/pdf/1565557.pdf?seq=1#page_scan_tab_contents
186	http://www.jstor.org/stable/pdf/1565557.pdf
187	http://www.jstor.org/stable/pdf/1466960.pdf
188	http://animaldiversity.org/accounts/Kinosternon_flavescens/
189	http://eol.org/pages/792967/details
190	https://peerj.com/articles/2914/
191	http://www.jstor.org/stable/pdf/3892843.pdf
192	https://www.iucnredlist.org/species/163421/97380845
193	http://reptile-database.reptarium.cz/species?genus=Kinosternon&species=hirtipes
194	van Dijk, P.P., Hammerson, G., Vazquez Diaz, J., Quintero Diaz, G.E., Santos, G. & Flores-Villela, O. 2016. Kinosternon hirtipes. The IUCN Red List of Threatened Species 2016: e.T63670A97381507. Downloaded on 05 July 2016.
195	https://www.academia.edu/5821946/Growth_and_reproduction_in_the_mud_turtle_Kinosternon_hirtipes_in_Chihuahua_Mexico
196	https://www.academia.edu/2394306/Kinosternon_leucostomum_Dum%C3%A9ril_y_Bibron_en_Dum%C3%A9ril_y_Dum%C3%A9ril_1851_
197	http://www.jstor.org/stable/pdf/1447847.pdf?seq=1#page_scan_tab_contents
198	http://repositorio.fciencias.unam.mx:8080/xmlui/bitstream/handle/11154/140839/26.Flores-Villela%26Zug.pdf?sequence=1
	Reproductive Biology of the Chopontil, Claudius angustatus (Testudines: Kinosternidae), in Southern Veracruz, Mexico
199	https://peerj.com/articles/2914/
200	http://genomics.senescence.info/species/entry.php?species=Kinosternon_leucostomum
201	http://www.iucn-tftsg.org/wp-content/uploads/file/Accounts/crm_5_063_scorpioides_v1_2011.pdf
202	http://ojs.uem.br/ojs/index.php/ActaSciBiolSci/article/view/22824/13615
203	http://www.scielo.br/pdf/pvb/v29n10/a11v2910.pdf
204	https://peerj.com/articles/2914/
205	http://genomics.senescence.info/species/entry.php?species=Kinosternon_scorpioides
206	http://reptile-database.reptarium.cz/species?genus=Kinosternon&species=sonoriense
207	http://www.blm.gov/ca/forms/wildlife/details.php?metode=serial_number&search=2962&detaillabelc=Sonoran%20mud%20turtle&detaillabels=Kinosternon%20sonoriense
208	http://www.californiaherps.com/turtles/pages/k.s.sonoriense.html
209	http://static1.squarespace.com/static/520a8033e4b03ad27abb086a/t/521cc60be4b0a68e978e6022/1377617419403/Stanila+thesis+2009.pdf
210	https://peerj.com/articles/2914/
211	http://genomics.senescence.info/species/entry.php?species=Kinosternon_sonoriense
212	http://www.jstor.org/stable/pdf/3892569.pdf
213	http://eol.org/pages/791770/details
214	https://peerj.com/articles/2914/
215	http://genomics.senescence.info/species/entry.php?species=Kinosternon_subrubrum
216	http://s3.amazonaws.com/academia.edu.documents/4765394/Satorhelyi_et_Farkas_2006.pdf?AWSAccessKeyId=AKIAJ56TQJRTWSMTNPEA&Expires=1467823357&Signature=92GlWRaaGvm9JC6643n%2BZG0%2B0fE%3D&response-content-disposition=inline%3B%20filename%3DBreeding_of_Salvins_musk_turtle_Stauroty.pdf
217	Goode, J. M. (1994): Reproduction in captive Neotropical musk and mud turtles (Staurotypus triporcatus, S. Salvinii, and Kinosternon scorpioides). In:Murphy, J. B., Adler, K. & J. T.
218	http://onlinelibrary.wiley.com/doi/10.1046/j.1420-9101.2002.00459.x/pdf
219	http://genomics.senescence.info/species/entry.php?species=Staurotypus_salvinii
220	https://books.google.co.uk/books?id=orUl8Ezs1iQC&pg=PA106&lpg=PA106&dq=Staurotypus+triporcatus+nesting+season&source=bl&ots=I0J3ro3U70&sig=kXVtmr0szITXfjfOzeywDceZTSo&hl=es-419&sa=X&ved=0ahUKEwi3u8bU3d_NAhVFL8AKHRzkAEoQ6AEIXDAI#v=onepage&q=Staurotypus%20triporcatus%20nesting%20season&f=false
221	http://genomics.senescence.info/species/entry.php?species=Staurotypus_triporcatus
222	https://books.google.co.uk/books?id=nNOQghYEXZMC&pg=PA727&lpg=PA727&dq=Reproduction+in+Female+Razorback+Musk+Turtles&source=bl&ots=ufB-Xr-Jun&sig=VkaiUkZB_HszLuXQV0-OQxse8x0&hl=es-419&sa=X&ved=0ahUKEwiF5anR6d_NAhWqC8AKHbiQBWQQ6AEINzAD#v=onepage&q=carinatus&f=false
223	http://animaldiversity.org/accounts/Sternotherus_carinatus/#2DE03EEB-C291-11E4-975C-002500F14F28
224	http://www.iucn-tftsg.org/wp-content/uploads/file/Accounts/crm_5_012_carinatus_v1_2008.pdf
225	http://www.herpconbio.org/Volume_8/Issue_3/Atkinson_2013.pdf
226	https://peerj.com/articles/2914/
227	http://genomics.senescence.info/species/entry.php?species=Sternotherus_carinatus
228	http://explorer.natureserve.org/servlet/NatureServe?searchName=Sternotherus+minor
229	http://eol.org/pages/790516/details
230	https://www.researchgate.net/publication/229957565_Ontogenetic_scaling_of_cranial_morphology_and_bite-force_generation_in_the_loggerhead_musk_turtle
231	http://genomics.senescence.info/species/entry.php?species=Sternotherus_minor
232	http://reptile-database.reptarium.cz/species?genus=Sternotherus&species=odoratus
233	http://animaldiversity.org/accounts/Sternotherus_odoratus/
234	http://eol.org/pages/790517/details
235	http://www.bioone.org/doi/pdf/10.1894/0038-4909%282003%29048%3C0543%3ASAOCIT%3E2.0.CO%3B2
236	https://www.jstor.org/stable/pdf/1564501.pdf
237	http://www.jstor.org/stable/pdf/1467026.pdf
238	https://peerj.com/articles/2914/
239	http://genomics.senescence.info/species/entry.php?species=Sternotherus_odoratus
240	http://www.iucn-tftsg.org/wp-content/uploads/file/Accounts/crm_5_007_subrufa_v1_2008.pdf
241	http://scholar.sun.ac.za/handle/10019.1/52444
242	http://genomics.senescence.info/species/entry.php?species=Pelomedusa_subrufa
243	http://www.iucn-tftsg.org/wp-content/uploads/file/Accounts/crm_5_095_castaneus_v1_2016.pdf
244	http://genomics.senescence.info/species/entry.php?species=Pelusios_castaneus
245	http://www.bioone.org/doi/pdf/10.2744/CCB-0611.1
246	http://www.bioone.org/doi/pdf/10.1655/HERPETOLOGICA-D-12-00008
247	https://peerj.com/articles/2914/
248	http://genomics.senescence.info/species/entry.php?species=Podocnemis_erythrocephala
249	http://www.scielo.br/pdf/bjb/v70n1/12.pdf
250	http://www.chelonianjournals.org/doi/pdf/10.2744/CCB-0778.1
251	https://peerj.com/articles/2914/
252	http://www.nrcresearchpress.com/doi/abs/10.1139/cjz-2012-0143#.WTTO43WGM8o
253	http://genomics.senescence.info/species/entry.php?species=Podocnemis_expansa
254	Páez, V., Gallego-Garcia, N. & Restrepo, A. 2016. Podocnemis lewyana. The IUCN Red List of Threatened Species 2016: e.T17823A1528580. Downloaded on 07 July 2016.
255	https://peerj.com/articles/2914/
256	http://www.scielo.org.co/pdf/abc/v20n2/v20n2a18.pdf
257	http://www.chelonianjournals.org/doi/abs/10.2744/1071-8443%282006%295%5B280%3ARBOTSA%5D2.0.CO%3B2
258	https://peerj.com/articles/2914/
259	https://peerj.com/articles/2914/
260	http://www.scielo.br/pdf/aabc/v87n4/0001-3765-aabc-201520140321.pdf
261	http://eol.org/pages/1055218/details
262	http://www.cebc.cnrs.fr/publipdf/2011/DAR32_2011.pdf
263	http://www.rogermeekherpetology.com/PDFs/22-Thermanni-pop-ecology-revised.pdf
264	http://genomics.senescence.info/species/entry.php?species=Testudo_hermanni
265	http://animaldiversity.org/accounts/Chelonoidis_nigra/
266	http://eol.org/pages/794300/details
267	http://explorer.natureserve.org/servlet/NatureServe?searchName=Gopherus+agassizii
268	http://eol.org/pages/456478/details
269	http://www.jstor.org/stable/pdf/1467071.pdf?seq=1#page_scan_tab_contents
270	https://peerj.com/articles/2914/
271	http://genomics.senescence.info/species/entry.php?species=Gopherus_agassizii
272	http://animaldiversity.org/accounts/Gopherus_polyphemus/
273	http://www.jstor.org/stable/pdf/3893018.pdf?_=1468013368050&seq=1#page_scan_tab_contents
274	https://peerj.com/articles/2914/
275	http://whozoo.org/Intro2002/TiffGarcia/TG_PancakeTortoise.htm
276	http://www.ajol.info/index.php/tjs/article/view/18352/17291
277	http://genomics.senescence.info/species/entry.php?species=Malacochersus_tornieri
278	http://www.arkive.org/greek-tortoise/testudo-graeca/
279	http://eol.org/pages/1055221/details
280	https://peerj.com/articles/2914/
281	http://genomics.senescence.info/species/entry.php?species=Testudo_graeca
282	http://eol.org/pages/795755/details
283	https://peerj.com/articles/2914/
284	http://genomics.senescence.info/species/entry.php?species=Apalone_mutica
285	http://eol.org/pages/795751/details
286	http://explorer.natureserve.org/servlet/NatureServe?searchName=Apalone+spinifera
287	https://peerj.com/articles/2914/
288	http://jeb.biologists.org/content/jexbio/204/19/3261.full.pdf
289	http://genomics.senescence.info/species/entry.php?species=Apalone_spinifera

## Sheet: Supp Table 3
Supplementary Table 3. Controls for potential biases and results using the phylogenetic logistic regression
PGLS analyses for all variables using a decreasingly random number of species.
Significant PGLS p.values
RESULTS USING 213 SPECIES
MED vs sex_syst
Percentage of remaining species	90	80	70	60
Num. Species:	192	170	149	128
Replica 1	0.00107	0.000626	0.0131	0.000518
Replica 2	0.00792	0.00658	0.00213	0.0851
Replica 3	0.0165	0.00831	0.0584	0.0157
Replica 4	0.0249	0.00232	0.0303	0.0237
Replica 5	0.00334	0.0296	0.00556	0.146
Replica 6	0.00293	0.0822	0.00324	0.0329
Replica 7	0.00848	0.0252	0.00121	0.00109
Replica 8	0.00631	0.0166	0.00596	0.00923
Replica 9	0.00279	0.0127	0.0748	0.0278
Replica 10	0.00157	0.00117	0.069	0.00731
VAR1 vs sex_syst
Percentage of remaining species	90	80	70	60
Num. Species:	192	170	149	128
Replica 1	0.335	0.42	0.165	0.591
Replica 2	0.285	0.186	0.467	0.854
Replica 3	0.272	0.343	0.351	0.361
Replica 4	0.214	0.449	0.275	0.349
Replica 5	0.322	0.265	0.613	0.337
Replica 6	0.255	0.138	0.556	0.184
Replica 7	0.241	0.347	0.389	0.366
Replica 8	0.23	0.705	0.298	0.866
Replica 9	0.269	0.541	0.147	0.297
Replica 10	0.301	0.189	0.344	0.657
VAR2 vs sex_syst
Percentage of remaining species	90	80	70	60
Num. Species:	192	170	149	128
Replica 1	0.697	0.177	0.985	0.375
Replica 2	0.946	0.825	0.696	0.447
Replica 3	0.77	0.758	0.866	0.55
Replica 4	0.938	0.83	0.693	0.756
Replica 5	0.794	0.985	0.663	0.562
Replica 6	0.708	0.773	0.949	0.969
Replica 7	0.878	0.937	0.809	0.238
Replica 8	0.483	0.704	0.979	0.183
Replica 9	0.886	0.962	0.766	0.937
Replica 10	0.841	0.927	0.517	0.134
MED vs rep_mode
Percentage of remaining species	90	80	70	60
Num. Species:	192	170	149	128
Replica 1	1.39e-11	7.44e-09	1.93e-11	2.99e-10
Replica 2	3.43e-11	1.64e-10	5.74e-12	2.21e-10
Replica 3	7.16e-12	6.01e-10	1.2e-11	8.08e-10
Replica 4	2.11e-11	2.04e-11	1.3e-06	8.88e-08
Replica 5	2.84e-11	1.41e-09	2.47e-09	5.02e-08
Replica 6	2e-12	3.37e-10	1.67e-10	1.99e-09
Replica 7	3.03e-11	1.5e-11	4.58e-11	2.44e-08
Replica 8	1e-11	3.68e-11	1.43e-08	4.08e-11
Replica 9	2.71e-10	2.02e-09	5.82e-09	7.09e-13
Replica 10	8.12e-11	1.69e-09	7.75e-10	4.38e-08
VAR1 vs rep_mode
Percentage of remaining species	90	80	70	60
Num. Species:	192	170	149	128
Replica 1	0.607	0.312	0.392	0.271
Replica 2	0.321	0.265	0.839	0.432
Replica 3	0.449	0.928	0.423	0.765
Replica 4	0.425	0.391	0.51	0.932
Replica 5	0.395	0.482	0.774	0.588
Replica 6	0.829	0.29	0.49	0.69
Replica 7	0.521	0.42	0.284	0.465
Replica 8	0.425	0.338	0.663	0.662
Replica 9	0.261	0.303	0.673	0.471
Replica 10	0.532	0.342	0.695	0.834
VAR2 vs rep_mode
Percentage of remaining species	90	80	70	60
Num. Species:	192	170	149	128
Replica 1	0.0368	0.214	0.0317	0.609
Replica 2	0.147	0.101	0.0418	0.491
Replica 3	0.155	0.0206	0.327	0.174
Replica 4	0.133	0.0216	0.142	0.0193
Replica 5	0.127	0.1	0.0234	0.191
Replica 6	0.0116	0.0489	0.184	0.114
Replica 7	0.078	0.326	0.185	0.101
Replica 8	0.0439	0.121	0.112	0.016
Replica 9	0.2	0.174	0.247	0.239
Replica 10	0.187	0.237	0.0574	0.0714
PGLS analyses of temperautre and sex systems removing one continent at the time.
Significant PGLS p.values
RESULTS USING 213 SPECIES
	America-Africa-Europa-Asia	America-Africa-Europa-Oceania	America-Africa-Asia-Oceania	America-Europa-Asia-Oceania	Africa-Europa-Asia-Oceania	All
Num. Species:	189	189	199	194	90	213
PGLS p.value	0.033	0.0225	0.0191	0.0059	0.0019	0.0052
Phylogenetic logistic regression results
Sex determination system vs. Ambient temperature					slope = -0.11		p = 0.03	n = 213
Sex determination system vs. Ambient temperature					slope = -0.1		p = 0.039	n = 182	only oviparous species
Sex determination system vs. Seasonality							p > 0.05	n = 213
Sex determination system vs. Seasonality							p > 0.05	n = 182	only oviparous species
Sex determination system vs. Fluctuation							p > 0.05	n = 213
Sex determination system vs. Fluctuation							p > 0.05	n = 182	only oviparous species
Reproductive mode vs. Ambient temperature					slope = -0.34		p = 6e-08	n = 182	only oviparous species
Sex determination system vs. Precipitation					slope = -0.007		p = 0.0001	n = 213
Sex determination system vs. Precipitation					slope = -0.04		p = 0.01	n = 182	only oviparous species
